# Supplementary material for: Hexa­kis­(dimethyl sulfoxide-κO)calcium μ6-oxido-dodeca­kis-μ2-oxido-hexa­oxido­hexa­tungstate(VI)
Source: Acta Crystallogr Sect E Struct Rep Online. 2012 Apr 28;68(Pt 5):m702. doi: 10.1107/S1600536812018338 (PMC3344417; doi:10.1107/S1600536812018338)
Supplement: Supplementary file 1 [file e-68-0m702-sup1.cif]

##############################################################################
#                                                                            #
# This CIF contains the data in a paper accepted for publication in          #
# Acta Crystallographica Section E. It conforms to the requirements of       #
# Notes for Authors for Acta Crystallographica Section E, and has been       #
# peer reviewed under the auspices of the IUCr Commission on Journals.       #
#                                                                            #
# Full details of the Crystallographic Information File format               #
# are given in the paper "The Crystallographic Information File (CIF):       #
# a New Standard Archive File for Crystallography" by S. R. Hall, F. H.      #
# Allen and I. D. Brown [Acta Cryst. (1991), A47, 655-685].                  #
#                                                                            #
# The current version of the core CIF dictionary is obtainable from          #
# ftp://ftp.iucr.org/pub/cif_core.dic.                                       #
#                                                                            #
# Software is freely available for graphical display of the structure(s)     #
# in this CIF. For information consult the CIF software page                 #
# http://www.iucr.org/resources/cif/software.                                #
#                                                                            #
# This file may be used for bona fide research purposes within the           #
# scientific community so long as proper attribution is given to the journal # 
# article from which it was obtained.                                        #
#                                                                            #
##############################################################################
data_I
_audit_creation_method     'SHELXTL (Sheldrick, 2008)'
_chemical_name_systematic
;
Hexakis(dimethyl sulfoxide-\k<i>O</i>)calcium
\m~6~-oxido-dodecakis-\m~2~-oxido-hexaoxidohexatungstate(VI)
;
_chemical_name_common     ?
_chemical_formula_moiety     'C12 H36 Ca O6 S6 2+, O19 W6 2-'
_chemical_formula_sum     'C12 H36 Ca O25 S6 W6'
_chemical_formula_iupac     '[Ca (C2 H6 O S)6] [W6 O19]'
_chemical_formula_weight     1915.95
_chemical_melting_point     ?
_symmetry_cell_setting     triclinic
_symmetry_space_group_name_H-M     'P -1'
_symmetry_space_group_name_Hall     '-P 1'
loop_
    _symmetry_equiv_pos_as_xyz
    'x, y, z'
    '-x, -y, -z'
_cell_length_a     8.1871(16)
_cell_length_b     11.352(2)
_cell_length_c     11.378(2)
_cell_angle_alpha     84.53(3)
_cell_angle_beta     73.15(3)
_cell_angle_gamma     74.02(3)
_cell_volume     972.8(3)
_cell_formula_units_Z     1
_cell_measurement_reflns_used     4353
_cell_measurement_theta_min     3.6542
_cell_measurement_theta_max     28.9488
_cell_measurement_temperature     293(2)
_exptl_crystal_description     block
_exptl_crystal_colour     colourless
_exptl_crystal_size_max     0.21
_exptl_crystal_size_mid     0.15
_exptl_crystal_size_min     0.13
_exptl_crystal_density_diffrn     3.270
_exptl_crystal_density_meas     ?
_exptl_crystal_density_method     'not measured'
_exptl_crystal_F_000     868
_exptl_absorpt_coefficient_mu     18.200
_exptl_absorpt_correction_type     multi-scan
_exptl_absorpt_process_details     '(CrystalClear; Rigaku, 2008)'
_exptl_absorpt_correction_T_min     0.047
_exptl_absorpt_correction_T_max     0.094
_exptl_special_details
;
;
_diffrn_ambient_temperature     293(2)
_diffrn_radiation_type     MoK\a
_diffrn_radiation_wavelength     0.71073
_diffrn_radiation_source     'fine-focus sealed tube'
_diffrn_radiation_monochromator     graphite
_diffrn_measurement_device_type     'Rigaku Saturn724+'
_diffrn_measurement_method     '\w scans'
_diffrn_detector_area_resol_mean     ?
_diffrn_reflns_number     8635
_diffrn_reflns_av_R_equivalents     0.0343
_diffrn_reflns_av_sigmaI/netI     0.0451
_diffrn_reflns_theta_min     3.65
_diffrn_reflns_theta_max     25.35
_diffrn_reflns_theta_full     25.35
_diffrn_measured_fraction_theta_max     0.985
_diffrn_measured_fraction_theta_full     0.985
_diffrn_reflns_limit_h_min     -9
_diffrn_reflns_limit_h_max     9
_diffrn_reflns_limit_k_min     -12
_diffrn_reflns_limit_k_max     13
_diffrn_reflns_limit_l_min     -13
_diffrn_reflns_limit_l_max     12
_diffrn_standards_number     0
_diffrn_standards_interval_count     ?
_diffrn_standards_interval_time     0
_diffrn_standards_decay_%     0
_refine_special_details
;
Refinement of <i>F</i>^2^ against ALL reflections. The weighted <i>R</i>-factor
<i>wR</i> and goodness of fit <i>S</i> are based on <i>F</i>^2^, conventional
<i>R</i>-factors <i>R</i> are based on <i>F</i>, with <i>F</i> set to zero for
negative <i>F</i>^2^. The threshold expression of <i>F</i>^2^ >
\s(<i>F</i>^2^) is used only for calculating <i>R</i>-factors(gt) <i>etc</i>.
and is not relevant to the choice of reflections for refinement.
<i>R</i>-factors based on <i>F</i>^2^ are statistically about twice as large
as those based on <i>F</i>, and <i>R</i>- factors based on ALL data will be
even larger.
;
_reflns_number_total     3507
_reflns_number_gt     3072
_reflns_threshold_expression     I>2sigma(I)
_refine_ls_structure_factor_coef     Fsqd
_refine_ls_matrix_type     full
_refine_ls_R_factor_all     0.0264
_refine_ls_R_factor_gt     0.0225
_refine_ls_wR_factor_gt     0.0456
_refine_ls_wR_factor_ref     0.0465
_refine_ls_goodness_of_fit_ref     0.980
_refine_ls_restrained_S_all     0.980
_refine_ls_number_reflns     3507
_refine_ls_number_parameters     229
_refine_ls_number_restraints     0
_refine_ls_hydrogen_treatment     constr
_refine_ls_weighting_scheme     calc
_refine_ls_weighting_details
         'calc w=1/[\s^2^(Fo^2^)+(0.0163P)^2^+0.0000P] where P=(Fo^2^+2Fc^2^)/3'
_atom_sites_solution_hydrogens     geom
_atom_sites_solution_primary     direct
_atom_sites_solution_secondary     difmap
_refine_ls_shift/su_max     0.001
_refine_ls_shift/su_mean     0.000
_refine_diff_density_max     1.045
_refine_diff_density_min     -1.193
_refine_ls_extinction_method     none
_refine_ls_extinction_coef     ?
loop_
    _atom_type_symbol
    _atom_type_description
    _atom_type_scat_dispersion_real
    _atom_type_scat_dispersion_imag
    _atom_type_scat_source
    'C' 'C' 0.0033 0.0016
                         'International Tables Vol C Tables 4.2.6.8 and 6.1.1.4'
    'H' 'H' 0.0000 0.0000
                         'International Tables Vol C Tables 4.2.6.8 and 6.1.1.4'
    'Ca' 'Ca' 0.2262 0.3064
                         'International Tables Vol C Tables 4.2.6.8 and 6.1.1.4'
    'O' 'O' 0.0106 0.0060
                         'International Tables Vol C Tables 4.2.6.8 and 6.1.1.4'
    'S' 'S' 0.1246 0.1234
                         'International Tables Vol C Tables 4.2.6.8 and 6.1.1.4'
    'W' 'W' -0.8490 6.8722
                         'International Tables Vol C Tables 4.2.6.8 and 6.1.1.4'
_computing_data_collection     'CrystalClear (Rigaku, 2008)'
_computing_cell_refinement     'CrystalClear (Rigaku, 2008)'
_computing_data_reduction     'CrystalClear (Rigaku, 2008)'
_computing_structure_solution     'SHELXTL (Sheldrick, 2008)'
_computing_structure_refinement     'SHELXTL (Sheldrick, 2008)'
_computing_molecular_graphics     'SHELXTL (Sheldrick, 2008)'
_computing_publication_material     'SHELXTL (Sheldrick, 2008)'
loop_
    _atom_site_type_symbol
    _atom_site_label
    _atom_site_fract_x
    _atom_site_fract_y
    _atom_site_fract_z
    _atom_site_U_iso_or_equiv
    _atom_site_adp_type
    _atom_site_calc_flag
    _atom_site_refinement_flags
    _atom_site_occupancy
    _atom_site_symmetry_multiplicity
    _atom_site_disorder_assembly
    _atom_site_disorder_group
    Ca Ca1 0.0000 0.5000 0.5000 0.0163(4) Uani d S 1 2 . .
    S S1 -0.2595(2) 0.38529(14) 0.35230(14) 0.0203(3) Uani d . 1 1 . .
    S S2 0.2007(2) 0.23054(14) 0.63729(14) 0.0206(3) Uani d . 1 1 . .
    S S3 0.3557(2) 0.47593(14) 0.21704(13) 0.0205(4) Uani d . 1 1 . .
    O O1 -0.2315(5) 0.4680(4) 0.4393(3) 0.0232(10) Uani d . 1 1 . .
    O O2 0.0581(5) 0.3034(4) 0.5797(4) 0.0250(10) Uani d . 1 1 . .
    O O3 0.2119(5) 0.4354(4) 0.3150(3) 0.0224(10) Uani d . 1 1 . .
    C C1 -0.1301(9) 0.4158(6) 0.2049(5) 0.0302(16) Uani d . 1 1 . .
    H H1A -0.1824 0.4963 0.1777 0.045 Uiso calc R 1 1 . .
    H H1B -0.1247 0.3562 0.1485 0.045 Uiso calc R 1 1 . .
    H H1C -0.0129 0.4115 0.2085 0.045 Uiso calc R 1 1 . .
    C C2 -0.1315(9) 0.2352(6) 0.3743(6) 0.0293(16) Uani d . 1 1 . .
    H H2A -0.1852 0.2032 0.4529 0.044 Uiso calc R 1 1 . .
    H H2B -0.0142 0.2379 0.3713 0.044 Uiso calc R 1 1 . .
    H H2C -0.1259 0.1831 0.3107 0.044 Uiso calc R 1 1 . .
    C C3 0.1723(8) 0.0790(5) 0.6536(6) 0.0251(15) Uani d . 1 1 . .
    H H3A 0.0671 0.0769 0.7180 0.038 Uiso calc R 1 1 . .
    H H3B 0.2726 0.0233 0.6737 0.038 Uiso calc R 1 1 . .
    H H3C 0.1619 0.0553 0.5779 0.038 Uiso calc R 1 1 . .
    C C4 0.4000(8) 0.2041(6) 0.5156(6) 0.0321(17) Uani d . 1 1 . .
    H H4A 0.4348 0.2792 0.4944 0.048 Uiso calc R 1 1 . .
    H H4B 0.3812 0.1750 0.4453 0.048 Uiso calc R 1 1 . .
    H H4C 0.4913 0.1439 0.5415 0.048 Uiso calc R 1 1 . .
    C C5 0.2577(9) 0.5451(6) 0.0969(5) 0.0299(16) Uani d . 1 1 . .
    H H5A 0.2362 0.4830 0.0561 0.045 Uiso calc R 1 1 . .
    H H5B 0.3366 0.5856 0.0388 0.045 Uiso calc R 1 1 . .
    H H5C 0.1480 0.6039 0.1314 0.045 Uiso calc R 1 1 . .
    C C6 0.3767(9) 0.6117(6) 0.2698(6) 0.0290(16) Uani d . 1 1 . .
    H H6A 0.4292 0.5919 0.3368 0.044 Uiso calc R 1 1 . .
    H H6B 0.2619 0.6676 0.2970 0.044 Uiso calc R 1 1 . .
    H H6C 0.4502 0.6492 0.2041 0.044 Uiso calc R 1 1 . .
    W W1 0.29354(3) 0.17964(2) -0.02810(2) 0.01538(7) Uani d . 1 1 . .
    W W2 0.34391(3) -0.00577(2) 0.20593(2) 0.01614(8) Uani d . 1 1 . .
    W W3 0.66800(3) 0.11373(2) 0.04884(2) 0.01671(8) Uani d . 1 1 . .
    O O4 0.5000 0.0000 0.0000 0.0149(12) Uani d S 1 2 . .
    O O5 0.4702(5) 0.2359(3) 0.0143(3) 0.0159(9) Uani d . 1 1 . .
    O O6 0.1471(5) 0.3129(4) -0.0504(4) 0.0237(10) Uani d . 1 1 . .
    O O7 0.2105(5) 0.1407(4) 0.1419(3) 0.0182(9) Uani d . 1 1 . .
    O O8 0.5081(5) 0.0881(4) 0.2053(3) 0.0161(9) Uani d . 1 1 . .
    O O9 0.7883(6) 0.1969(4) 0.0863(4) 0.0286(11) Uani d . 1 1 . .
    O O10 0.2012(5) 0.0534(4) -0.0611(3) 0.0181(9) Uani d . 1 1 . .
    O O11 0.4597(5) 0.1488(3) -0.1889(3) 0.0178(9) Uani d . 1 1 . .
    O O12 0.2325(5) -0.0106(4) 0.3573(3) 0.0238(10) Uani d . 1 1 . .
    O O13 0.2413(5) -0.0963(4) 0.1266(3) 0.0183(9) Uani d . 1 1 . .
loop_
    _atom_site_aniso_label
    _atom_site_aniso_U_11
    _atom_site_aniso_U_22
    _atom_site_aniso_U_33
    _atom_site_aniso_U_12
    _atom_site_aniso_U_13
    _atom_site_aniso_U_23
    Ca1 0.0190(9) 0.0153(10) 0.0149(8) -0.0052(8) -0.0050(7) 0.0023(7)
    S1 0.0193(8) 0.0218(9) 0.0217(8) -0.0076(7) -0.0067(7) 0.0002(7)
    S2 0.0207(8) 0.0197(9) 0.0207(8) -0.0029(7) -0.0075(7) 0.0012(7)
    S3 0.0203(8) 0.0207(9) 0.0183(8) -0.0051(7) -0.0027(7) 0.0013(7)
    O1 0.025(2) 0.025(3) 0.020(2) -0.004(2) -0.0088(19) -0.0027(19)
    O2 0.020(2) 0.020(2) 0.035(2) -0.005(2) -0.011(2) 0.009(2)
    O3 0.026(2) 0.023(3) 0.017(2) -0.010(2) 0.0001(19) 0.0023(18)
    C1 0.041(4) 0.035(4) 0.019(3) -0.018(3) -0.007(3) 0.000(3)
    C2 0.037(4) 0.022(4) 0.030(4) -0.008(3) -0.012(3) 0.003(3)
    C3 0.027(4) 0.018(4) 0.031(4) -0.006(3) -0.009(3) 0.003(3)
    C4 0.016(4) 0.044(5) 0.032(4) -0.008(3) -0.003(3) 0.009(3)
    C5 0.036(4) 0.031(4) 0.023(4) -0.010(3) -0.008(3) 0.006(3)
    C6 0.033(4) 0.032(4) 0.025(4) -0.020(3) -0.003(3) 0.003(3)
    W1 0.01630(14) 0.01265(14) 0.01563(13) -0.00101(10) -0.00495(10) 0.00088(10)
    W2 0.01678(14) 0.01716(15) 0.01205(13) -0.00261(11) -0.00237(10) 0.00101(10)
    W3 0.01879(14) 0.01511(15) 0.01880(14) -0.00643(11) -0.00742(10) 0.00045(10)
    O4 0.013(3) 0.015(3) 0.014(3) -0.005(2) -0.001(2) 0.006(2)
    O5 0.022(2) 0.011(2) 0.014(2) -0.0026(18) -0.0071(18) 0.0002(17)
    O6 0.025(2) 0.019(2) 0.023(2) -0.001(2) -0.0060(19) 0.0046(19)
    O7 0.019(2) 0.017(2) 0.017(2) -0.0013(18) -0.0047(18) -0.0019(18)
    O8 0.021(2) 0.017(2) 0.0113(19) -0.0040(18) -0.0053(17) -0.0049(17)
    O9 0.031(3) 0.027(3) 0.037(3) -0.015(2) -0.015(2) -0.004(2)
    O10 0.019(2) 0.018(2) 0.020(2) -0.0067(18) -0.0061(18) -0.0017(18)
    O11 0.022(2) 0.015(2) 0.015(2) -0.0046(19) -0.0057(18) 0.0052(17)
    O12 0.028(3) 0.027(3) 0.011(2) -0.004(2) -0.0014(19) 0.0024(18)
    O13 0.016(2) 0.021(2) 0.019(2) -0.0080(19) -0.0049(18) 0.0077(18)
_geom_special_details
;
All e.s.d.'s (except the e.s.d. in the dihedral angle between two l.s. planes)
are estimated using the full covariance matrix. The cell e.s.d.'s are taken
into account individually in the estimation of e.s.d.'s in distances, angles
and torsion angles; correlations between e.s.d.'s in cell parameters are only
used when they are defined by crystal symmetry. An approximate (isotropic)
treatment of cell e.s.d.'s is used for estimating e.s.d.'s involving l.s.
planes.
;
loop_
    _geom_bond_atom_site_label_1
    _geom_bond_atom_site_label_2
    _geom_bond_site_symmetry_2
    _geom_bond_distance
    _geom_bond_publ_flag
    S1 O1 . 1.530(4) ?
    S1 C1 . 1.765(6) ?
    S1 C2 . 1.776(6) ?
    S2 O2 . 1.512(4) ?
    S2 C4 . 1.780(6) ?
    S2 C3 . 1.784(6) ?
    S3 O3 . 1.509(4) ?
    S3 C6 . 1.775(6) ?
    S3 C5 . 1.792(6) ?
    C1 H1A . 0.9600 ?
    C1 H1B . 0.9600 ?
    C1 H1C . 0.9600 ?
    C2 H2A . 0.9600 ?
    C2 H2B . 0.9600 ?
    C2 H2C . 0.9600 ?
    C3 H3A . 0.9600 ?
    C3 H3B . 0.9600 ?
    C3 H3C . 0.9600 ?
    C4 H4A . 0.9600 ?
    C4 H4B . 0.9600 ?
    C4 H4C . 0.9600 ?
    C5 H5A . 0.9600 ?
    C5 H5B . 0.9600 ?
    C5 H5C . 0.9600 ?
    C6 H6A . 0.9600 ?
    C6 H6B . 0.9600 ?
    C6 H6C . 0.9600 ?
    W1 O6 . 1.701(4) ?
    W1 O10 . 1.905(4) ?
    W1 O7 . 1.907(4) ?
    W1 O5 . 1.924(4) ?
    W1 O11 . 1.934(4) ?
    W1 O4 . 2.3258(9) ?
    W2 O12 . 1.703(4) ?
    W2 O13 . 1.916(4) ?
    W2 O11 2_655 1.924(4) ?
    W2 O7 . 1.929(4) ?
    W2 O8 . 1.930(4) ?
    W2 O4 . 2.3255(8) ?
    W3 O9 . 1.696(4) ?
    W3 O10 2_655 1.919(4) ?
    W3 O13 2_655 1.926(4) ?
    W3 O5 . 1.931(4) ?
    W3 O8 . 1.931(4) ?
    W3 O4 . 2.3292(6) ?
    O4 W2 2_655 2.3255(8) ?
    O4 W1 2_655 2.3258(9) ?
    O4 W3 2_655 2.3292(6) ?
    O10 W3 2_655 1.919(4) ?
    O11 W2 2_655 1.924(4) ?
    O13 W3 2_655 1.926(4) ?
loop_
    _geom_angle_atom_site_label_1
    _geom_angle_atom_site_label_2
    _geom_angle_atom_site_label_3
    _geom_angle_site_symmetry_1
    _geom_angle_site_symmetry_3
    _geom_angle
    _geom_angle_publ_flag
    O1 S1 C1 . . 105.5(3) ?
    O1 S1 C2 . . 106.5(3) ?
    C1 S1 C2 . . 98.3(3) ?
    O2 S2 C4 . . 105.3(3) ?
    O2 S2 C3 . . 104.4(3) ?
    C4 S2 C3 . . 98.5(3) ?
    O3 S3 C6 . . 106.8(3) ?
    O3 S3 C5 . . 106.0(3) ?
    C6 S3 C5 . . 97.5(3) ?
    S1 C1 H1A . . 109.5 ?
    S1 C1 H1B . . 109.5 ?
    H1A C1 H1B . . 109.5 ?
    S1 C1 H1C . . 109.5 ?
    H1A C1 H1C . . 109.5 ?
    H1B C1 H1C . . 109.5 ?
    S1 C2 H2A . . 109.5 ?
    S1 C2 H2B . . 109.5 ?
    H2A C2 H2B . . 109.5 ?
    S1 C2 H2C . . 109.5 ?
    H2A C2 H2C . . 109.5 ?
    H2B C2 H2C . . 109.5 ?
    S2 C3 H3A . . 109.5 ?
    S2 C3 H3B . . 109.5 ?
    H3A C3 H3B . . 109.5 ?
    S2 C3 H3C . . 109.5 ?
    H3A C3 H3C . . 109.5 ?
    H3B C3 H3C . . 109.5 ?
    S2 C4 H4A . . 109.5 ?
    S2 C4 H4B . . 109.5 ?
    H4A C4 H4B . . 109.5 ?
    S2 C4 H4C . . 109.5 ?
    H4A C4 H4C . . 109.5 ?
    H4B C4 H4C . . 109.5 ?
    S3 C5 H5A . . 109.5 ?
    S3 C5 H5B . . 109.5 ?
    H5A C5 H5B . . 109.5 ?
    S3 C5 H5C . . 109.5 ?
    H5A C5 H5C . . 109.5 ?
    H5B C5 H5C . . 109.5 ?
    S3 C6 H6A . . 109.5 ?
    S3 C6 H6B . . 109.5 ?
    H6A C6 H6B . . 109.5 ?
    S3 C6 H6C . . 109.5 ?
    H6A C6 H6C . . 109.5 ?
    H6B C6 H6C . . 109.5 ?
    O6 W1 O10 . . 105.04(19) ?
    O6 W1 O7 . . 104.53(18) ?
    O10 W1 O7 . . 87.11(16) ?
    O6 W1 O5 . . 102.69(18) ?
    O10 W1 O5 . . 152.24(17) ?
    O7 W1 O5 . . 87.11(16) ?
    O6 W1 O11 . . 102.88(18) ?
    O10 W1 O11 . . 86.69(16) ?
    O7 W1 O11 . . 152.57(17) ?
    O5 W1 O11 . . 86.06(16) ?
    O6 W1 O4 . . 178.43(14) ?
    O10 W1 O4 . . 76.19(12) ?
    O7 W1 O4 . . 76.43(12) ?
    O5 W1 O4 . . 76.06(11) ?
    O11 W1 O4 . . 76.15(12) ?
    O12 W2 O13 . . 104.30(18) ?
    O12 W2 O11 . 2_655 103.04(18) ?
    O13 W2 O11 . 2_655 86.91(16) ?
    O12 W2 O7 . . 104.58(18) ?
    O13 W2 O7 . . 87.18(16) ?
    O11 W2 O7 2_655 . 152.37(16) ?
    O12 W2 O8 . . 102.96(18) ?
    O13 W2 O8 . . 152.74(15) ?
    O11 W2 O8 2_655 . 86.82(16) ?
    O7 W2 O8 . . 86.18(17) ?
    O12 W2 O4 . . 179.15(14) ?
    O13 W2 O4 . . 76.27(11) ?
    O11 W2 O4 2_655 . 76.33(11) ?
    O7 W2 O4 . . 76.04(11) ?
    O8 W2 O4 . . 76.47(11) ?
    O9 W3 O10 . 2_655 104.34(19) ?
    O9 W3 O13 . 2_655 104.75(19) ?
    O10 W3 O13 2_655 2_655 86.68(17) ?
    O9 W3 O5 . . 103.97(19) ?
    O10 W3 O5 2_655 . 151.69(16) ?
    O13 W3 O5 2_655 . 85.75(16) ?
    O9 W3 O8 . . 102.89(18) ?
    O10 W3 O8 2_655 . 87.37(16) ?
    O13 W3 O8 2_655 . 152.35(16) ?
    O5 W3 O8 . . 86.80(16) ?
    O9 W3 O4 . . 179.23(15) ?
    O10 W3 O4 2_655 . 75.84(11) ?
    O13 W3 O4 2_655 . 76.00(11) ?
    O5 W3 O4 . . 75.85(11) ?
    O8 W3 O4 . . 76.36(11) ?
    W2 O4 W2 . 2_655 180.000(15) ?
    W2 O4 W1 . 2_655 90.19(4) ?
    W2 O4 W1 2_655 2_655 89.81(4) ?
    W2 O4 W1 . . 89.81(4) ?
    W2 O4 W1 2_655 . 90.19(4) ?
    W1 O4 W1 2_655 . 180.000(18) ?
    W2 O4 W3 . . 90.07(3) ?
    W2 O4 W3 2_655 . 89.93(3) ?
    W1 O4 W3 2_655 . 89.690(19) ?
    W1 O4 W3 . . 90.310(19) ?
    W2 O4 W3 . 2_655 89.93(3) ?
    W2 O4 W3 2_655 2_655 90.07(3) ?
    W1 O4 W3 2_655 2_655 90.310(19) ?
    W1 O4 W3 . 2_655 89.690(19) ?
    W3 O4 W3 . 2_655 180.000(12) ?
    W1 O5 W3 . . 117.76(19) ?
    W1 O7 W2 . . 117.72(19) ?
    W2 O8 W3 . . 117.10(18) ?
    W1 O10 W3 . 2_655 118.3(2) ?
    W2 O11 W1 2_655 . 117.33(19) ?
    W2 O13 W3 . 2_655 117.79(18) ?
loop_
    _geom_torsion_atom_site_label_1
    _geom_torsion_atom_site_label_2
    _geom_torsion_atom_site_label_3
    _geom_torsion_atom_site_label_4
    _geom_torsion_site_symmetry_1
    _geom_torsion_site_symmetry_2
    _geom_torsion_site_symmetry_3
    _geom_torsion_site_symmetry_4
    _geom_torsion
    _geom_torsion_publ_flag
    O13 W2 O4 W1 . . . 2_655 -89.97(12) ?
    O11 W2 O4 W1 2_655 . . 2_655 0.16(12) ?
    O7 W2 O4 W1 . . . 2_655 179.54(12) ?
    O8 W2 O4 W1 . . . 2_655 90.15(12) ?
    O13 W2 O4 W1 . . . . 90.03(12) ?
    O11 W2 O4 W1 2_655 . . . -179.84(12) ?
    O7 W2 O4 W1 . . . . -0.46(12) ?
    O8 W2 O4 W1 . . . . -89.85(12) ?
    O13 W2 O4 W3 . . . . -179.66(12) ?
    O11 W2 O4 W3 2_655 . . . -89.53(12) ?
    O7 W2 O4 W3 . . . . 89.85(12) ?
    O8 W2 O4 W3 . . . . 0.46(12) ?
    O13 W2 O4 W3 . . . 2_655 0.34(12) ?
    O11 W2 O4 W3 2_655 . . 2_655 90.47(12) ?
    O7 W2 O4 W3 . . . 2_655 -90.15(12) ?
    O8 W2 O4 W3 . . . 2_655 -179.54(12) ?
    O10 W1 O4 W2 . . . . -89.87(12) ?
    O7 W1 O4 W2 . . . . 0.47(12) ?
    O5 W1 O4 W2 . . . . 90.83(11) ?
    O11 W1 O4 W2 . . . . -179.84(12) ?
    O10 W1 O4 W2 . . . 2_655 90.13(12) ?
    O7 W1 O4 W2 . . . 2_655 -179.53(12) ?
    O5 W1 O4 W2 . . . 2_655 -89.17(11) ?
    O11 W1 O4 W2 . . . 2_655 0.16(12) ?
    O10 W1 O4 W3 . . . . -179.94(11) ?
    O7 W1 O4 W3 . . . . -89.60(12) ?
    O5 W1 O4 W3 . . . . 0.77(11) ?
    O11 W1 O4 W3 . . . . 90.10(12) ?
    O10 W1 O4 W3 . . . 2_655 0.06(11) ?
    O7 W1 O4 W3 . . . 2_655 90.40(12) ?
    O5 W1 O4 W3 . . . 2_655 -179.23(11) ?
    O11 W1 O4 W3 . . . 2_655 -89.90(12) ?
    O10 W3 O4 W2 2_655 . . . 90.26(12) ?
    O13 W3 O4 W2 2_655 . . . -179.67(12) ?
    O5 W3 O4 W2 . . . . -90.57(11) ?
    O8 W3 O4 W2 . . . . -0.46(12) ?
    O10 W3 O4 W2 2_655 . . 2_655 -89.74(12) ?
    O13 W3 O4 W2 2_655 . . 2_655 0.33(12) ?
    O5 W3 O4 W2 . . . 2_655 89.43(11) ?
    O8 W3 O4 W2 . . . 2_655 179.54(12) ?
    O10 W3 O4 W1 2_655 . . 2_655 0.06(11) ?
    O13 W3 O4 W1 2_655 . . 2_655 90.14(13) ?
    O5 W3 O4 W1 . . . 2_655 179.23(11) ?
    O8 W3 O4 W1 . . . 2_655 -90.66(13) ?
    O10 W3 O4 W1 2_655 . . . -179.94(11) ?
    O13 W3 O4 W1 2_655 . . . -89.86(13) ?
    O5 W3 O4 W1 . . . . -0.77(11) ?
    O8 W3 O4 W1 . . . . 89.34(13) ?
    O6 W1 O5 W3 . . . . 179.93(19) ?
    O10 W1 O5 W3 . . . . -2.5(4) ?
    O7 W1 O5 W3 . . . . 75.7(2) ?
    O11 W1 O5 W3 . . . . -77.7(2) ?
    O4 W1 O5 W3 . . . . -1.05(15) ?
    O9 W3 O5 W1 . . . . -178.2(2) ?
    O10 W3 O5 W1 2_655 . . . 2.7(4) ?
    O13 W3 O5 W1 2_655 . . . 77.7(2) ?
    O8 W3 O5 W1 . . . . -75.7(2) ?
    O4 W3 O5 W1 . . . . 1.05(15) ?
    O6 W1 O7 W2 . . . . -179.4(2) ?
    O10 W1 O7 W2 . . . . 75.8(2) ?
    O5 W1 O7 W2 . . . . -77.0(2) ?
    O11 W1 O7 W2 . . . . -1.3(5) ?
    O4 W1 O7 W2 . . . . -0.64(16) ?
    O12 W2 O7 W1 . . . . -180.0(2) ?
    O13 W2 O7 W1 . . . . -75.9(2) ?
    O11 W2 O7 W1 2_655 . . . 1.9(5) ?
    O8 W2 O7 W1 . . . . 77.6(2) ?
    O4 W2 O7 W1 . . . . 0.64(16) ?
    O12 W2 O8 W3 . . . . 178.7(2) ?
    O13 W2 O8 W3 . . . . -0.9(5) ?
    O11 W2 O8 W3 2_655 . . . 76.1(2) ?
    O7 W2 O8 W3 . . . . -77.2(2) ?
    O4 W2 O8 W3 . . . . -0.63(16) ?
    O9 W3 O8 W2 . . . . -179.6(2) ?
    O10 W3 O8 W2 2_655 . . . -75.4(2) ?
    O13 W3 O8 W2 2_655 . . . 2.3(5) ?
    O5 W3 O8 W2 . . . . 76.8(2) ?
    O4 W3 O8 W2 . . . . 0.63(16) ?
    O6 W1 O10 W3 . . . 2_655 178.9(2) ?
    O7 W1 O10 W3 . . . 2_655 -76.8(2) ?
    O5 W1 O10 W3 . . . 2_655 1.4(5) ?
    O11 W1 O10 W3 . . . 2_655 76.5(2) ?
    O4 W1 O10 W3 . . . 2_655 -0.09(16) ?
    O6 W1 O11 W2 . . . 2_655 178.5(2) ?
    O10 W1 O11 W2 . . . 2_655 -76.8(2) ?
    O7 W1 O11 W2 . . . 2_655 0.4(5) ?
    O5 W1 O11 W2 . . . 2_655 76.4(2) ?
    O4 W1 O11 W2 . . . 2_655 -0.22(16) ?
    O12 W2 O13 W3 . . . 2_655 -179.8(2) ?
    O11 W2 O13 W3 2_655 . . 2_655 -77.1(2) ?
    O7 W2 O13 W3 . . . 2_655 75.9(2) ?
    O8 W2 O13 W3 . . . 2_655 -0.2(5) ?
    O4 W2 O13 W3 . . . 2_655 -0.46(16) ?
data_global
_journal_date_recd_electronic     2012-04-13
_journal_date_accepted     2012-04-24
_journal_name_full     'Acta Crystallographica, Section E'
_journal_year     2012
_journal_volume     68
_journal_issue      5
_journal_page_first     m702
_journal_page_last     m702
_journal_paper_category     QM
_journal_paper_doi     10.1107/S1600536812018338
_journal_coeditor_code     RZ2743
_publ_contact_author_name     'Jinfang Zhang '
_publ_contact_author_address
;
Molecular Materials Research Center
Scientific Research Academy
School of Chemistry and Chemical Engineering
Jiangsu University
Zhenjiang 212013
People's Republic of China
;
_publ_contact_author_email     'zjf260@ujs.edu.cn'
_publ_contact_author_fax     '+86 511 8879 7815'
_publ_contact_author_phone     '+86 511 8879 7815'
_publ_section_title
;
Hexakis(dimethyl sulfoxide-\k<i>O</i>)calcium
\m~6~-oxido-dodecakis-\m~2~-oxido-hexaoxidohexatungstate(VI)
;
loop_
    _publ_author_name
    _publ_author_address
    'Jinfang Zhang'
;
Molecular Materials Research Center
Scientific Research Academy
School of Chemistry and Chemical Engineering
Jiangsu University
Zhenjiang 212013
People's Republic of China
;
