# Supplementary material for: Hexa­kis­(dimethyl sulfoxide-κO)calcium μ6-oxido-dodeca­kis-μ2-oxido-hexa­oxido­hexa­tungstate(VI)
Source: Acta Crystallogr Sect E Struct Rep Online. 2012 Apr 28;68(Pt 5):m702. doi: 10.1107/S1600536812018338 (PMC3344417; doi:10.1107/S1600536812018338)
Supplement: Supplementary file 2 [file e-68-0m702-Isup2.hkl]

# 
# h,k,l, Fc-squared, Fo-squared, sigma(Fo-squared) and status flag 
# 
data_I
_shelx_title ' s in P-1                    New: P-1' 
_shelx_refln_list_code          4 
_shelx_F_calc_maximum      382.36 
_exptl_crystal_F_000       867.69 
_reflns_d_resolution_high  0.8301 
 
loop_ 
 _symmetry_equiv_pos_as_xyz 
 'x, y, z' 
 '-x, -y, -z' 
 
_cell_length_a     8.1871 
_cell_length_b    11.3520 
_cell_length_c    11.3780 
_cell_angle_alpha  84.530 
_cell_angle_beta   73.150 
_cell_angle_gamma  74.020 
 
_shelx_F_squared_multiplier     1.000 
 
loop_ 
 _refln_index_h 
 _refln_index_k 
 _refln_index_l 
 _refln_F_squared_calc 
 _refln_F_squared_meas 
 _refln_F_squared_sigma 
 _refln_observed_status 
   3   0   0    63504.42    56936.86    777.76 o 
   4   0   0      296.39      367.06     88.43 o 
   5   0   0    13236.32    13702.49    319.05 o 
   6   0   0    26093.14    26860.92    607.74 o 
   7   0   0     2516.43     2533.57    277.21 o 
   8   0   0     2081.96     2001.28    213.93 o 
   9   0   0     3879.45     3928.11    501.77 o 
  -8   1   0      140.03      141.64     84.89 o 
  -7   1   0     2781.96     2619.09    241.26 o 
  -6   1   0     5896.26     5794.98    224.57 o 
  -5   1   0      950.97      929.28     99.68 o 
  -4   1   0     6268.35     6048.57    169.37 o 
  -3   1   0    15637.44    15520.78    361.29 o 
  -2   1   0    11109.63    10299.61    222.53 o 
  -1   1   0    14043.98    12503.35    310.29 o 
   2   1   0    25936.70    27223.64    344.69 o 
   3   1   0    45990.71    45822.96    562.77 o 
   4   1   0     4199.88     4108.46    122.94 o 
   5   1   0    28708.15    30690.53    561.29 o 
   6   1   0    37497.38    38107.19    688.77 o 
   7   1   0     4788.26     5060.34    310.28 o 
   8   1   0    15535.96    15344.50   1281.25 o 
   9   1   0    11244.42    11369.57   1408.57 o 
  -8   2   0    14946.11    15420.88   1414.04 o 
  -7   2   0    20787.96    21886.13   1651.39 o 
  -6   2   0      407.12      472.59     96.75 o 
  -5   2   0    19333.63    19734.39    478.56 o 
  -4   2   0    14679.46    14829.49    446.38 o 
  -3   2   0     1423.37     1468.20     77.83 o 
  -2   2   0     1391.95     1182.64     78.22 o 
  -1   2   0     2121.94     2266.85     86.85 o 
   0   2   0    11469.41    11786.80    212.76 o 
   1   2   0     8815.05     9309.25    161.76 o 
   2   2   0     5357.36     5693.53    134.06 o 
   3   2   0    36069.36    37184.83    523.04 o 
   4   2   0     1957.25     1914.99     94.37 o 
   5   2   0     5570.99     5586.04    179.77 o 
   6   2   0    24738.65    25917.27    450.61 o 
   7   2   0     3294.58     3235.40    214.24 o 
   8   2   0     2728.73     2633.35    239.56 o 
   9   2   0    10647.67    10820.76   1729.75 o 
  -8   3   0     4638.19     4945.96    366.13 o 
  -7   3   0    16098.32    15556.85    986.18 o 
  -6   3   0     1014.47     1040.23    141.43 o 
  -5   3   0     9073.59     9771.78    427.73 o 
  -4   3   0    33396.75    34297.09    614.06 o 
  -3   3   0       96.92      130.88     42.45 o 
  -2   3   0    40022.22    37984.58    485.85 o 
  -1   3   0    23109.66    22548.95    374.67 o 
   0   3   0    14397.56    14974.61    232.20 o 
   1   3   0    36519.18    33269.13    537.35 o 
   2   3   0     1318.36     1475.50     65.44 o 
   3   3   0     5422.52     5500.90    126.68 o 
   4   3   0       73.11       82.02     42.39 o 
   5   3   0      696.78      694.25     73.23 o 
   6   3   0      371.65      352.97     78.27 o 
   7   3   0     1987.05     2003.40    172.91 o 
   8   3   0      302.04      300.30    121.13 o 
   9   3   0      640.74      697.16    134.38 o 
  -7   4   0     7637.29     8099.24    428.88 o 
  -6   4   0     6247.11     6660.33    290.83 o 
  -5   4   0     5140.00     5199.28    203.04 o 
  -4   4   0    18897.44    19942.18    491.50 o 
  -3   4   0     3415.62     3303.43    150.83 o 
  -2   4   0    30769.52    30221.12    421.90 o 
  -1   4   0    15482.73    14717.38    229.40 o 
   0   4   0      205.78      224.81     41.96 o 
   1   4   0    24398.17    23657.75    415.01 o 
   2   4   0    12336.87    12898.97    207.35 o 
   3   4   0     6118.15     6274.44    141.79 o 
   4   4   0     6380.09     6681.34    153.29 o 
   5   4   0     3335.28     3394.38    128.60 o 
   6   4   0     2241.39     2174.73    143.00 o 
   7   4   0       31.29       62.09     91.40 o 
   8   4   0     2170.62     2206.54    216.48 o 
   9   4   0      575.16      644.58    189.09 o 
  -7   5   0      670.78      682.06    137.02 o 
  -6   5   0     1498.06     1416.22    146.62 o 
  -5   5   0     4424.64     4480.78    185.66 o 
  -4   5   0      301.15      261.10     65.48 o 
  -3   5   0     4769.21     4620.94    149.37 o 
  -2   5   0     7611.53     7421.75    152.71 o 
  -1   5   0     4753.29     4623.25    121.88 o 
   0   5   0    10177.22    10383.68    204.61 o 
   1   5   0     1398.26     1425.36     67.45 o 
   2   5   0    11359.50    11745.67    215.51 o 
   3   5   0      110.24      233.99     61.31 o 
   4   5   0     2868.35     3119.39    140.84 o 
   5   5   0        5.52       28.84     30.15 o 
   6   5   0     6810.01     6948.61    254.14 o 
   7   5   0      100.15      103.34     71.70 o 
   8   5   0     2300.79     2366.31    224.20 o 
   9   5   0     2216.54     1987.78    271.58 o 
  -7   6   0     3537.41     3799.44    472.12 o 
  -6   6   0       23.34      184.47    206.04 o 
  -5   6   0     6611.36     6914.69    448.62 o 
  -4   6   0     3017.93     2912.39    181.15 o 
  -3   6   0     8404.51     7673.46    378.90 o 
  -2   6   0    18954.04    18138.94    358.08 o 
  -1   6   0      991.33      951.93     73.57 o 
   0   6   0    20774.51    20564.82    295.57 o 
   1   6   0    20865.73    21015.13    280.53 o 
   2   6   0       95.39      179.69     45.48 o 
   3   6   0    39514.80    39865.53    403.77 o 
   4   6   0     9312.70     9436.84    229.07 o 
   5   6   0      569.63      592.51     96.05 o 
   6   6   0     8329.78     8452.22    348.19 o 
   7   6   0     2137.12     1879.19    185.43 o 
   8   6   0        1.23       24.26    100.11 o 
   9   6   0     1686.44     1645.43    258.75 o 
  -6   7   0      252.50      246.07    161.68 o 
  -5   7   0     3045.91     2998.54    221.29 o 
  -4   7   0     3802.75     3728.64    183.24 o 
  -3   7   0     1191.27     1080.75    170.20 o 
  -2   7   0    19714.03    20265.38    572.46 o 
  -1   7   0    10854.90    11050.37    235.08 o 
   0   7   0     7435.20     7940.69    241.41 o 
   1   7   0    61001.73    63032.74    683.84 o 
   2   7   0     6573.10     6575.51    207.80 o 
   3   7   0    24715.07    24711.85    451.09 o 
   4   7   0    53839.40    52026.71    875.56 o 
   5   7   0        6.16       46.40     37.67 o 
   6   7   0    22745.50    22536.06    651.42 o 
   7   7   0    13271.66    13257.89    501.10 o 
   8   7   0      998.21      979.90    136.12 o 
   9   7   0     6049.79     5806.55    407.42 o 
  -5   8   0     1167.75     1288.78    263.95 o 
  -4   8   0     1656.41     1580.19    116.81 o 
  -3   8   0     2858.76     2796.35    146.56 o 
  -2   8   0      260.60      321.10     63.58 o 
  -1   8   0      665.80      704.58    115.49 o 
   0   8   0     8782.23     8893.67    265.07 o 
   1   8   0    13491.98    14121.39    288.38 o 
   2   8   0      697.20      752.20     87.09 o 
   3   8   0    20910.39    20984.04    412.05 o 
   4   8   0    21049.72    19576.18    430.82 o 
   5   8   0       50.74      126.72     62.77 o 
   6   8   0    24942.83    24889.90   1198.83 o 
   7   8   0    21288.25    21830.00    806.12 o 
   8   8   0      220.93      175.40     99.92 o 
  -5   9   0      323.31      399.83    189.74 o 
  -4   9   0    22225.60    21878.03   1389.58 o 
  -3   9   0     7745.73     7169.70    564.45 o 
  -2   9   0      438.39      433.65    124.70 o 
  -1   9   0    18100.91    18495.38    514.26 o 
   0   9   0     8529.83     8550.10    297.59 o 
   1   9   0       41.99       57.13     44.31 o 
   2   9   0     5339.47     5704.03    178.16 o 
   3   9   0     2082.35     1951.15    196.24 o 
   4   9   0      919.06      747.66    100.83 o 
   5   9   0      254.15      269.86    134.65 o 
   6   9   0     5652.91     5354.05    282.44 o 
   7   9   0    10299.72     9957.39    543.35 o 
   8   9   0       39.71       15.70     52.12 o 
  -4  10   0    20427.76    19825.79   1609.46 o 
  -3  10   0    18178.76    20722.93   1371.63 o 
  -2  10   0     2645.77     2822.45    429.90 o 
  -1  10   0    28110.62    29653.58   1174.41 o 
   0  10   0    21407.95    22892.96    623.86 o 
   1  10   0     4148.89     4236.57    184.17 o 
   2  10   0    33105.07    34386.36   1150.33 o 
   3  10   0    14457.59    14011.29    494.52 o 
   4  10   0     8254.16     8813.40    567.14 o 
   5  10   0    17204.36    15818.49    709.65 o 
   6  10   0     1268.77     1259.28    203.11 o 
   7  10   0     1021.99      878.09    145.35 o 
  -3  11   0    12967.80    13478.16   1171.89 o 
  -2  11   0      121.25      255.99    262.03 o 
  -1  11   0    24286.64    28981.45   1063.38 o 
   0  11   0    11183.43    12792.74    514.40 o 
   1  11   0     1578.95     1499.19    165.85 o 
   2  11   0    26183.46    26963.50    831.81 o 
   3  11   0     5926.43     5950.14    233.57 o 
   4  11   0     3298.63     3349.34    309.16 o 
   5  11   0    16504.64    17362.25   1209.83 o 
   6  11   0     1034.93      850.48    136.92 o 
   7  11   0     3476.74     3266.15    365.68 o 
  -1  12   0     1460.21     1710.86    739.29 o 
   0  12   0     2246.76     2351.13    337.22 o 
   1  12   0      154.44      153.26     97.28 o 
   2  12   0     1709.49     1570.02    169.48 o 
   3  12   0     4312.74     4286.06    316.50 o 
   4  12   0       14.52       32.20     87.55 o 
   5  12   0     7915.60     7694.65    483.73 o 
   6  12   0     6567.96     5918.69    558.95 o 
   0  13   0       79.08      116.50    144.74 o 
   1  13   0      229.87      348.02    189.93 o 
   2  13   0      849.11      817.92    241.31 o 
   3  13   0      389.62      372.48    101.41 o 
   4  13   0     1418.38     1312.24    206.08 o 
   5  13   0      280.16      262.57    100.59 o 
  -4 -13   1      926.53      779.44    133.55 o 
  -3 -13   1     1054.47     1003.14    141.10 o 
  -2 -13   1     1328.56     1361.08    193.90 o 
  -1 -13   1     1326.32     1516.64    465.31 o 
   0 -13   1     7702.08     8829.79    840.96 o 
  -6 -12   1      637.72      654.06    167.01 o 
  -5 -12   1     9560.49     9646.26    577.59 o 
  -4 -12   1     4187.94     4054.15    387.71 o 
  -3 -12   1       32.83       69.79     86.16 o 
  -2 -12   1     4764.22     5292.51    526.11 o 
  -1 -12   1     3028.05     3185.61    425.55 o 
   1 -12   1     1821.26     1778.94    307.99 o 
   2 -12   1     3337.50     3425.83    581.99 o 
  -7 -11   1    12921.54    13009.52    740.99 o 
  -6 -11   1     1720.89     1574.34    167.18 o 
  -5 -11   1    25292.56    24226.58   1422.85 o 
  -4 -11   1    14606.39    15684.23    848.11 o 
  -3 -11   1     8973.74     9226.36    551.01 o 
  -2 -11   1    29387.74    29113.40   1814.92 o 
  -1 -11   1     7238.94     7360.50    465.38 o 
   0 -11   1     9522.37    10006.84    574.10 o 
   1 -11   1    15110.49    17238.33    999.69 o 
   2 -11   1      839.43      754.03    624.67 o 
   3 -11   1     2226.61     2169.90    416.89 o 
  -7 -10   1     5367.32     4968.32    324.23 o 
  -6 -10   1      891.16      831.92    114.80 o 
  -5 -10   1    19442.70    19000.03   1468.03 o 
  -4 -10   1    10170.82    10245.71    714.12 o 
  -3 -10   1      543.53      473.47    284.25 o 
  -2 -10   1    38283.93    38192.57   1267.52 o 
  -1 -10   1    16934.88    16943.30    621.79 o 
   0 -10   1     3106.99     3168.73    247.35 o 
   1 -10   1    33102.02    34725.94   1158.43 o 
   2 -10   1     5148.56     5516.63    293.89 o 
   3 -10   1     6663.75     7146.34    661.54 o 
   4 -10   1    14055.46    14396.28   1248.45 o 
  -8  -9   1       93.24      103.04     61.29 o 
  -7  -9   1      291.46      324.25    220.36 o 
  -6  -9   1      453.86      425.60    138.83 o 
  -5  -9   1     1603.33     1606.09    158.45 o 
  -4  -9   1     2056.25     2014.40    234.17 o 
  -3  -9   1     1008.21     1048.76    161.52 o 
  -2  -9   1     6811.12     6727.61    300.50 o 
  -1  -9   1     7076.25     7296.87    241.22 o 
   0  -9   1     1529.84     1600.50    172.91 o 
   1  -9   1    14625.39    14464.93    471.69 o 
   2  -9   1     9027.10     8978.80    414.59 o 
   3  -9   1     7350.70     7076.44    580.66 o 
   4  -9   1    15123.70    15482.46   1093.27 o 
   5  -9   1     1250.16     1157.05    303.08 o 
  -8  -8   1      990.62      945.90    244.40 o 
  -7  -8   1     5948.27     6142.70    389.59 o 
  -6  -8   1     4276.17     4327.96    276.72 o 
  -5  -8   1       76.60      166.50     89.65 o 
  -4  -8   1     3344.89     3271.74    179.25 o 
  -3  -8   1     1741.09     1747.30    127.04 o 
  -2  -8   1      571.60      623.18    115.87 o 
  -1  -8   1      702.85      741.14     67.80 o 
   0  -8   1     3240.82     2947.33    161.67 o 
   1  -8   1      408.98      455.78    177.50 o 
   2  -8   1     3275.05     3075.31    144.24 o 
   3  -8   1     5342.12     5123.87    475.08 o 
   4  -8   1     2389.76     2159.59    219.79 o 
   5  -8   1     5603.74     5650.28    574.24 o 
   6  -8   1      270.83      297.13    356.86 o 
  -8  -7   1     1119.60     1093.51    246.38 o 
  -7  -7   1     4416.06     4447.85    336.03 o 
  -6  -7   1    14271.06    14210.19    555.50 o 
  -5  -7   1     2101.98     2020.07    210.33 o 
  -4  -7   1    15440.09    15748.41    301.58 o 
  -3  -7   1     3253.88     3263.55    120.88 o 
  -2  -7   1     5163.71     5462.85    258.53 o 
  -1  -7   1     5372.87     5247.74    170.80 o 
   0  -7   1       10.79       90.00     52.29 o 
   1  -7   1     7617.86     7635.36    210.08 o 
   2  -7   1     1242.91     1153.83    100.15 o 
   3  -7   1     3391.77     3265.77    163.15 o 
   4  -7   1     3781.30     3660.85    180.47 o 
   5  -7   1     2194.95     2039.78    157.69 o 
   6  -7   1     4566.33     4437.82    442.30 o 
  -9  -6   1      341.78      220.13    147.11 o 
  -8  -6   1     3530.26     3651.50    265.41 o 
  -7  -6   1     3707.36     3802.76    373.45 o 
  -6  -6   1     1063.57     1039.38    124.74 o 
  -5  -6   1    14686.09    14525.71    341.58 o 
  -4  -6   1       47.09      116.31     36.36 o 
  -3  -6   1     1053.41     1066.16     79.07 o 
  -2  -6   1     1207.52     1210.34     84.26 o 
  -1  -6   1       65.45       90.66     37.83 o 
   0  -6   1       35.95      115.00     46.60 o 
   1  -6   1      836.43      845.60     97.96 o 
   2  -6   1     3017.43     2896.95    132.87 o 
   3  -6   1     4870.53     4446.97    205.23 o 
   4  -6   1    10395.99     9963.32    309.32 o 
   5  -6   1       25.21       76.48     64.46 o 
   6  -6   1    14327.50    13785.77    582.10 o 
   7  -6   1     5467.50     6033.29    648.50 o 
  -9  -5   1     3828.20     3558.96    392.23 o 
  -8  -5   1      236.45      239.51    116.09 o 
  -7  -5   1    14997.21    14787.16    662.28 o 
  -6  -5   1     1863.15     2040.94    160.03 o 
  -5  -5   1    11069.09    11349.74    254.76 o 
  -4  -5   1    23579.54    24176.89    451.33 o 
  -3  -5   1       59.08      105.86     42.90 o 
  -2  -5   1     3181.13     3217.91    102.61 o 
  -1  -5   1    15909.65    15263.43    271.17 o 
   0  -5   1        5.26       30.39     34.28 o 
   1  -5   1     9328.78     8702.81    356.18 o 
   2  -5   1    16332.93    15945.02    243.59 o 
   3  -5   1       73.42      133.72     49.04 o 
   4  -5   1      269.17      294.92     81.61 o 
   5  -5   1      169.12      172.24     71.64 o 
   6  -5   1      634.13      661.18    135.16 o 
   7  -5   1      886.00      830.52    160.07 o 
  -9  -4   1     1410.29     1308.41    230.15 o 
  -8  -4   1      143.90      172.50     97.48 o 
  -7  -4   1    11795.56    11639.71    501.74 o 
  -6  -4   1    16062.22    16198.09    597.12 o 
  -5  -4   1     8904.78     9331.92    234.56 o 
  -4  -4   1    72675.89    71285.93   1076.75 o 
  -3  -4   1    13738.39    13950.38    241.21 o 
  -2  -4   1    27963.50    28264.00    373.50 o 
  -1  -4   1    53933.86    49033.80   1113.39 o 
   0  -4   1    26126.09    27716.45    426.10 o 
   1  -4   1    75736.75    69453.61   1722.76 o 
   2  -4   1   104423.90    93832.26   2894.28 o 
   3  -4   1     1268.09     1318.40     99.06 o 
   4  -4   1    37354.57    36063.62    578.82 o 
   5  -4   1     6940.36     7321.59    260.71 o 
   6  -4   1      241.01      197.89     64.16 o 
   7  -4   1     3289.53     3222.40    289.74 o 
   8  -4   1     2437.05     2619.73    318.16 o 
  -9  -3   1     1155.08      956.07    170.28 o 
  -8  -3   1     1203.49     1163.22    168.47 o 
  -7  -3   1     2492.17     2552.67    275.14 o 
  -6  -3   1      693.20      680.56    107.68 o 
  -5  -3   1     2281.42     2412.09    119.36 o 
  -4  -3   1    21225.57    22390.30    316.05 o 
  -3  -3   1     7813.82     8325.73    181.21 o 
  -2  -3   1    13047.25    13568.95    222.05 o 
  -1  -3   1    72416.60    70648.57   1530.32 o 
   0  -3   1     8062.77     8054.96    199.95 o 
   1  -3   1    27310.36    26896.09    625.40 o 
   2  -3   1   104863.27    95767.80   1688.78 o 
   3  -3   1    10051.59    10165.98    223.73 o 
   4  -3   1    39973.39    41311.25    900.72 o 
   5  -3   1    55681.60    55214.03    768.08 o 
   6  -3   1     1561.99     1587.36    126.78 o 
   7  -3   1    24983.08    24705.92    957.82 o 
   8  -3   1    12823.29    13111.90   1290.11 o 
  -9  -2   1     9324.88     9702.41    650.80 o 
  -8  -2   1    19009.94    18961.17   1947.09 o 
  -7  -2   1      602.80      493.87    112.69 o 
  -6  -2   1    21538.26    22516.70    535.69 o 
  -5  -2   1    18951.20    20244.81    612.00 o 
  -4  -2   1      533.06      667.20     64.49 o 
  -3  -2   1     3359.06     3585.37    106.83 o 
  -2  -2   1    11504.16    11311.62    184.86 o 
  -1  -2   1    31921.21    32581.55    542.06 o 
   0  -2   1     2865.86     3012.82    263.38 o 
   1  -2   1    59155.01    56093.06    885.54 o 
   2  -2   1    59321.82    54960.41    904.15 o 
   3  -2   1     1726.68     1623.50     99.51 o 
   4  -2   1    32626.46    31361.73    508.79 o 
   5  -2   1    41097.87    42036.43    749.57 o 
   6  -2   1     2207.09     2298.14    177.22 o 
   7  -2   1    22673.98    21586.31    718.48 o 
   8  -2   1    16839.14    19107.92    956.29 o 
  -9  -1   1     9502.76     9276.94   1362.47 o 
  -8  -1   1    16185.41    16400.01   1556.91 o 
  -7  -1   1        6.47       60.01     79.36 o 
  -6  -1   1    39846.29    39824.09   1133.31 o 
  -5  -1   1    31268.81    31412.23    599.36 o 
  -4  -1   1      671.36      719.66     62.33 o 
  -3  -1   1    47947.25    47505.70    541.81 o 
  -2  -1   1    27094.82    27985.28    355.99 o 
  -1  -1   1     2340.75     2304.15     65.32 o 
   1  -1   1    10916.89    10741.74    205.69 o 
   2  -1   1     2413.67     2570.10    115.59 o 
   3  -1   1     8205.64     7804.14    193.99 o 
   4  -1   1      534.17      577.77     70.65 o 
   5  -1   1     1324.99     1398.76    123.75 o 
   6  -1   1      979.17      920.36    167.58 o 
   7  -1   1     2111.39     2357.54    265.85 o 
   8  -1   1     8818.50     9032.22   1021.70 o 
   9  -1   1       13.24        3.16     82.65 o 
  -8   0   1    14610.71    14978.17   1001.82 o 
  -7   0   1      337.63      349.42    147.02 o 
  -6   0   1    28433.25    28259.17    873.86 o 
  -5   0   1    57013.81    60584.52   1376.45 o 
  -4   0   1      266.16      444.92     79.73 o 
  -3   0   1    47066.71    46393.50    539.07 o 
  -2   0   1    94095.97    87377.51   2990.07 o 
  -1   0   1    17742.05    17839.20    306.62 o 
   2   0   1     2457.17     2481.84     91.48 o 
   3   0   1    24271.92    24510.13    393.52 o 
   4   0   1     5540.11     5653.64    270.20 o 
   5   0   1     6474.70     6382.75    198.16 o 
   6   0   1     2416.93     2416.51    139.42 o 
   7   0   1       27.06      112.81     78.84 o 
   8   0   1       38.28       75.69     97.31 o 
   9   0   1      250.54      225.31     96.19 o 
  -8   1   1       43.24       76.70     79.09 o 
  -7   1   1      126.05      150.98     89.64 o 
  -6   1   1       25.19       71.11     53.72 o 
  -5   1   1     1724.80     1648.29    113.53 o 
  -4   1   1     7512.40     7718.42    194.41 o 
  -3   1   1     4515.20     4409.11    170.90 o 
  -2   1   1    19414.80    18976.79    313.83 o 
  -1   1   1      481.41      529.69     39.96 o 
   2   1   1     4002.48     4009.76    111.68 o 
   3   1   1    46045.32    45517.04    554.93 o 
   4   1   1     2741.68     2709.88    101.79 o 
   5   1   1     6256.51     6502.83    187.41 o 
   6   1   1    20587.01    22020.37    589.73 o 
   7   1   1      126.44       99.41     73.53 o 
   8   1   1     6441.69     6241.75    480.58 o 
   9   1   1      262.45      273.23    133.86 o 
  -8   2   1      733.98      790.17    155.07 o 
  -7   2   1     1635.89     1758.80    189.12 o 
  -6   2   1      292.73      327.27     71.25 o 
  -5   2   1     1472.76     1399.13    108.53 o 
  -4   2   1       79.31      141.11     53.43 o 
  -3   2   1     3102.40     3138.49    182.23 o 
  -2   2   1     2818.22     2820.88    125.36 o 
  -1   2   1    17645.18    15842.22    405.29 o 
   0   2   1       23.41       60.17     61.37 o 
   1   2   1    19101.33    19321.44    293.83 o 
   2   2   1     3963.45     4113.43    114.68 o 
   3   2   1       18.11      113.55     26.73 o 
   4   2   1    11428.89    12163.14    231.54 o 
   5   2   1     1917.56     2017.38    113.93 o 
   6   2   1       66.60      125.78     55.89 o 
   7   2   1     4480.09     4438.58    256.66 o 
   8   2   1        6.28       55.16     82.35 o 
   9   2   1      545.49      540.03    106.20 o 
  -8   3   1      601.86      569.84    145.97 o 
  -7   3   1     1475.62     1387.66    221.03 o 
  -6   3   1      635.02      727.20    128.59 o 
  -5   3   1     9275.41     9670.08    287.10 o 
  -4   3   1     4486.17     4501.95    152.52 o 
  -3   3   1     9936.15    10219.00    194.99 o 
  -2   3   1    18068.61    17664.36    372.42 o 
  -1   3   1     8460.12     8206.83    163.41 o 
   0   3   1    45135.18    43180.78   1015.45 o 
   1   3   1     2552.21     2640.22     74.58 o 
   2   3   1    42700.91    43153.86    575.49 o 
   3   3   1    19305.28    19395.39    402.30 o 
   4   3   1     1102.82     1147.27     65.09 o 
   5   3   1    22486.62    23150.34    434.77 o 
   6   3   1     6145.83     6147.91    184.01 o 
   7   3   1     1263.96     1359.19    174.26 o 
   8   3   1     8940.89     9086.14    431.85 o 
   9   3   1       19.25       67.26     63.87 o 
  -7   4   1      201.68      189.05     90.45 o 
  -6   4   1     1345.38     1301.42    145.06 o 
  -5   4   1     2038.98     1992.33    148.30 o 
  -4   4   1      803.68      833.80     76.97 o 
  -3   4   1        7.79       85.33     44.02 o 
  -2   4   1      125.25      176.73     39.40 o 
  -1   4   1     1271.03     1323.36     81.88 o 
   0   4   1     9232.45     8865.05    210.31 o 
   1   4   1      832.94     1163.09    179.48 o 
   2   4   1    12027.27    12165.93    194.99 o 
   3   4   1    34816.45    35322.71    442.17 o 
   4   4   1       81.18      137.14     64.97 o 
   5   4   1    28983.92    29959.02    534.75 o 
   6   4   1    24932.89    24456.78    777.86 o 
   7   4   1     1029.89     1028.90    120.07 o 
   8   4   1    23473.21    24097.04    923.54 o 
   9   4   1    11073.76    11256.89    673.40 o 
  -7   5   1     6650.55     6659.47    424.49 o 
  -6   5   1     2512.31     2502.19    166.01 o 
  -5   5   1    16866.86    17938.74    663.51 o 
  -4   5   1     8679.90     8854.24    264.80 o 
  -3   5   1    11058.48    10622.16    221.41 o 
  -2   5   1    15959.46    15455.60    412.36 o 
  -1   5   1     3181.58     3324.40     88.92 o 
   0   5   1      732.24      824.06     56.15 o 
   1   5   1       64.46      171.12     33.87 o 
   2   5   1     7721.07     7721.15    186.80 o 
   3   5   1     6475.16     6593.58    151.90 o 
   4   5   1       54.56       94.07     30.38 o 
   5   5   1    15765.28    16684.21    439.33 o 
   6   5   1     9004.66     8926.67    278.36 o 
   7   5   1      609.27      738.11    176.82 o 
   8   5   1    12632.86    13491.26    585.32 o 
   9   5   1     7634.03     7774.64    383.23 o 
  -6   6   1     1152.41     1133.00    120.69 o 
  -5   6   1    22864.97    23410.02    570.54 o 
  -4   6   1    15529.21    16350.43    748.22 o 
  -3   6   1     3527.52     3179.47    144.26 o 
  -2   6   1    76113.84    70116.23   1945.91 o 
  -1   6   1    21548.84    21488.85    252.95 o 
   0   6   1    21577.92    21422.78    576.12 o 
   1   6   1    77408.89    71652.76   4615.72 o 
   2   6   1     3037.50     2941.00    106.54 o 
   3   6   1     9320.76     9415.01    169.25 o 
   4   6   1    41526.69    41849.64    688.31 o 
   5   6   1     6002.98     6254.96    227.88 o 
   6   6   1     2715.84     2946.85    155.79 o 
   7   6   1     7997.02     7881.23    403.97 o 
   8   6   1     1898.00     1895.19    196.73 o 
   9   6   1     1068.74     1136.78    172.82 o 
  -6   7   1      665.91      631.35    198.02 o 
  -5   7   1    13345.90    13550.27    831.76 o 
  -4   7   1    11610.25    10967.25    375.86 o 
  -3   7   1      114.01      145.37     57.85 o 
  -2   7   1    32232.95    30447.69    985.96 o 
  -1   7   1    42658.48    40938.33   1063.76 o 
   0   7   1    15473.27    15610.41    564.34 o 
   1   7   1    93957.39    93024.08   3274.07 o 
   2   7   1    14292.62    13906.28    318.11 o 
   3   7   1    35444.47    34305.19    720.13 o 
   4   7   1    34724.57    33852.00    486.90 o 
   5   7   1     3393.39     3526.04    170.24 o 
   6   7   1    10257.45    10345.43    448.66 o 
   7   7   1    11947.29    12262.59    568.63 o 
   8   7   1     1791.57     1828.43    228.17 o 
   9   7   1     4799.59     4785.37    357.96 o 
  -5   8   1     2775.70     2957.63    379.67 o 
  -4   8   1      389.56      388.76    108.23 o 
  -3   8   1     2067.56     1775.87    162.26 o 
  -2   8   1     3124.73     3221.52    446.86 o 
  -1   8   1     2584.89     2621.61    129.88 o 
   0   8   1     1713.70     1742.48    115.52 o 
   1   8   1    54934.35    53444.93    954.35 o 
   2   8   1    23658.99    24124.17    413.00 o 
   3   8   1    11860.92    11088.58    463.18 o 
   4   8   1    47568.98    44601.45    791.00 o 
   5   8   1     4044.02     3847.36    143.20 o 
   6   8   1    11588.82    11219.70    446.42 o 
   7   8   1    31333.10    31241.85   1069.81 o 
   8   8   1      752.87      685.84    253.11 o 
   9   8   1     7804.37     7736.97    503.06 o 
  -5   9   1        3.35      159.82    192.11 o 
  -4   9   1     4142.58     4312.10    501.19 o 
  -3   9   1     4521.46     4045.68    246.81 o 
  -2   9   1      368.31      334.85     35.48 o 
  -1   9   1     1328.54     1317.07     93.68 o 
   0   9   1     2116.56     2235.28    179.36 o 
   1   9   1     2655.52     2617.92    132.65 o 
   2   9   1     1292.40     1219.94    132.83 o 
   3   9   1     1413.71     1268.89    115.07 o 
   4   9   1     1110.19     1078.72    108.20 o 
   5   9   1       51.30       95.44     78.06 o 
   6   9   1     1321.08     1399.10    179.28 o 
   7   9   1     3507.23     3212.75    250.96 o 
   8   9   1     3070.35     2986.28    213.65 o 
  -4  10   1     9033.31     9840.50    933.39 o 
  -3  10   1    13813.72    14737.94   1121.49 o 
  -2  10   1      179.90      201.66    218.15 o 
  -1  10   1    18732.60    19436.12    801.38 o 
   0  10   1     7079.71     7359.28    434.63 o 
   1  10   1     1823.35     1867.16    113.67 o 
   2  10   1    10061.06    10448.13    498.40 o 
   3  10   1       89.01       87.23     54.30 o 
   4  10   1     2194.95     1835.49    209.37 o 
   5  10   1      360.85      302.44    126.11 o 
   6  10   1      111.50      173.64     79.32 o 
   7  10   1      131.65      129.30    115.90 o 
   8  10   1      605.78      594.31    189.96 o 
  -3  11   1     4489.03     5050.04    617.14 o 
  -2  11   1      502.45      388.50    209.19 o 
  -1  11   1      772.54      854.67    259.42 o 
   0  11   1     5522.16     6389.95    549.22 o 
   1  11   1       14.54       45.71     73.67 o 
   2  11   1     5053.78     4695.78    582.37 o 
   3  11   1     2762.80     2567.22    331.67 o 
   4  11   1     4023.17     4147.75    333.50 o 
   5  11   1     2501.76     2329.68    354.98 o 
   6  11   1      399.51      389.61    143.90 o 
   7  11   1     4637.65     4954.90    350.43 o 
  -2  12   1     3531.22     3253.09    672.68 o 
  -1  12   1      420.07      370.70    371.29 o 
   0  12   1      866.03      942.61    226.21 o 
   1  12   1     3949.97     3926.76    424.05 o 
   2  12   1        9.04       58.98    125.29 o 
   3  12   1     2600.48     2643.60    225.68 o 
   4  12   1      885.17      869.97    186.85 o 
   5  12   1     1569.59     1592.60    214.61 o 
   6  12   1      243.23      195.81    198.98 o 
   0  13   1     2002.51     2213.92    421.37 o 
   1  13   1     4316.34     4941.62    572.27 o 
   2  13   1    15397.71    17924.62    947.63 o 
   3  13   1      342.63      292.22    148.62 o 
   4  13   1     6803.02     6841.57    449.56 o 
   5  13   1     6866.79     6642.32    590.19 o 
  -3 -13   2    12825.98    12931.87    738.83 o 
  -2 -13   2     3721.16     3668.60    386.80 o 
  -1 -13   2     6016.54     7052.79    714.05 o 
  -5 -12   2     5105.93     4767.86    534.47 o 
  -4 -12   2     2494.56     2376.90    264.07 o 
  -3 -12   2        5.71       32.36     77.62 o 
  -2 -12   2      106.24      179.38    137.79 o 
  -1 -12   2      452.56      488.52    142.28 o 
   0 -12   2     2309.93     2673.61    235.42 o 
   1 -12   2     1348.50     1379.22    328.19 o 
   2 -12   2      770.49      952.21    254.93 o 
  -6 -11   2       80.86      137.63     86.90 o 
  -5 -11   2    14421.32    14264.71    917.08 o 
  -4 -11   2     7004.96     7045.05    597.01 o 
  -3 -11   2     1267.36     1190.46    440.78 o 
  -2 -11   2    11980.99    12585.82    558.29 o 
  -1 -11   2      826.17      704.33    218.46 o 
   0 -11   2      860.90      799.20    117.78 o 
   1 -11   2     1791.89     1773.20    281.47 o 
   2 -11   2       39.25       69.01    157.14 o 
   3 -11   2       74.54      120.94    165.22 o 
  -7 -10   2     5210.69     4834.79    379.22 o 
  -6 -10   2     1652.14     1536.84    183.19 o 
  -5 -10   2     1484.53     1398.35    222.18 o 
  -4 -10   2    16420.98    16474.27    817.86 o 
  -3 -10   2       81.73       52.67    195.74 o 
  -2 -10   2    12324.43    12102.65    608.51 o 
  -1 -10   2     6325.28     6498.14    408.12 o 
   0 -10   2     4183.66     4013.09    210.54 o 
   1 -10   2     4251.26     4369.51    254.22 o 
   2 -10   2        5.38       31.41     45.95 o 
   3 -10   2     4181.69     4376.02    426.53 o 
   4 -10   2      242.96      112.64    365.89 o 
  -7  -9   2       30.81       89.67    105.26 o 
  -6  -9   2     1284.10     1291.42    166.26 o 
  -5  -9   2      185.67      278.09    173.36 o 
  -4  -9   2      413.56      464.43    194.24 o 
  -3  -9   2     2912.60     2907.05    197.56 o 
  -2  -9   2      177.86      218.81     86.12 o 
  -1  -9   2     3889.12     3965.28    191.32 o 
   0  -9   2     1560.80     1587.51    120.89 o 
   1  -9   2     4531.68     4571.65    209.58 o 
   2  -9   2     1158.02     1046.04    139.27 o 
   3  -9   2       30.90       39.83     45.35 o 
   4  -9   2     1234.55     1353.04    161.31 o 
   5  -9   2       13.07      117.90    221.53 o 
  -8  -8   2     2442.63     2325.03    325.49 o 
  -7  -8   2     1852.22     1886.84    174.67 o 
  -6  -8   2      966.04      963.02    203.47 o 
  -5  -8   2    11928.15    11266.15    640.38 o 
  -4  -8   2     3041.20     3223.24    201.51 o 
  -3  -8   2    10643.21    10541.62    318.70 o 
  -2  -8   2    28584.96    28350.77    886.22 o 
  -1  -8   2      432.85      487.64     98.47 o 
   0  -8   2    23684.27    22214.54    869.66 o 
   1  -8   2    11174.95    11595.15    411.23 o 
   2  -8   2     2488.62     2540.59    141.14 o 
   3  -8   2     7187.41     7193.03    698.57 o 
   4  -8   2     5060.89     4693.48    541.04 o 
   5  -8   2      332.17      298.39    154.43 o 
   6  -8   2     1166.82     1454.69    357.40 o 
  -8  -7   2      189.97      175.62    120.05 o 
  -7  -7   2     1187.33     1162.43    165.86 o 
  -6  -7   2      415.67      514.36    244.73 o 
  -5  -7   2     2810.72     2997.51    207.80 o 
  -4  -7   2     3308.18     3211.70    170.31 o 
  -3  -7   2     1790.27     1805.65    104.61 o 
  -2  -7   2    18912.33    18242.45    773.19 o 
  -1  -7   2     7280.97     7327.45    232.91 o 
   0  -7   2    25551.11    23967.03    689.69 o 
   1  -7   2    40576.17    40638.94    773.04 o 
   2  -7   2        4.83      114.23     60.35 o 
   3  -7   2    27288.44    28026.98   1209.85 o 
   4  -7   2    15925.60    15684.20   1329.80 o 
   5  -7   2       90.86       95.80     68.13 o 
   6  -7   2    19692.99    21087.06   1400.14 o 
  -8  -6   2      134.84      153.48    118.79 o 
  -7  -6   2     7595.81     7686.37    385.09 o 
  -6  -6   2     2750.31     2789.57    257.45 o 
  -5  -6   2       70.38      102.37     89.83 o 
  -4  -6   2     6907.96     7191.54    194.77 o 
  -3  -6   2     5420.18     5453.78    161.45 o 
  -2  -6   2     7347.85     7891.88    209.48 o 
  -1  -6   2     1879.92     1979.87    117.55 o 
   0  -6   2     7748.98     7641.50    175.39 o 
   1  -6   2    54057.02    58143.48    756.24 o 
   2  -6   2     1440.66     1375.05    121.82 o 
   3  -6   2    38126.05    36908.10    620.81 o 
   4  -6   2    29489.08    30903.58   1086.15 o 
   5  -6   2      534.97      588.77    127.35 o 
   6  -6   2    19623.52    20525.65   1329.40 o 
   7  -6   2    14451.67    14961.30    840.48 o 
  -8  -5   2      124.14      409.66    162.30 o 
  -7  -5   2    18459.97    17936.48    984.46 o 
  -6  -5   2    16622.68    16982.30    702.05 o 
  -5  -5   2     6991.41     6858.22    200.08 o 
  -4  -5   2    40549.37    41725.47    583.09 o 
  -3  -5   2    22980.07    22565.36    457.00 o 
  -2  -5   2     2880.98     2940.44    105.58 o 
  -1  -5   2    11141.93    10960.87    414.33 o 
   0  -5   2    10304.21    10551.44    210.93 o 
   1  -5   2     4135.25     4184.97    143.11 o 
   2  -5   2     6872.28     6800.97    181.76 o 
   3  -5   2     8687.38     8440.49    227.81 o 
   4  -5   2     3242.36     3350.97    165.46 o 
   5  -5   2      123.39      132.92     55.78 o 
   6  -5   2     7941.87     7982.57    301.91 o 
   7  -5   2     7519.11     7972.97    515.11 o 
  -8  -4   2      219.99      259.96     93.97 o 
  -7  -4   2    32341.93    33290.36   1112.26 o 
  -6  -4   2    33977.18    35059.62   1049.02 o 
  -5  -4   2     5884.00     6145.17    182.62 o 
  -4  -4   2   100375.55    99601.77   1417.81 o 
  -3  -4   2    30037.96    31397.69    589.91 o 
  -2  -4   2     6207.19     6426.13    145.69 o 
  -1  -4   2    71761.42    73415.14   1885.02 o 
   0  -4   2    11825.03    12108.51    245.61 o 
   1  -4   2     9707.32     9715.36    279.08 o 
   2  -4   2    77348.47    72606.23   1316.37 o 
   3  -4   2    15426.85    16117.24    425.98 o 
   4  -4   2     1227.02     1251.76     94.83 o 
   5  -4   2     9061.58     9788.48    403.76 o 
   6  -4   2     1204.61     1265.30    188.68 o 
   7  -4   2        3.70       54.27     66.80 o 
   8  -4   2      703.65      719.33    156.35 o 
  -8  -3   2      369.54      353.45    130.55 o 
  -7  -3   2     6764.49     6415.62    365.90 o 
  -6  -3   2     6160.78     5955.20    347.03 o 
  -5  -3   2     1145.45     1077.52     92.34 o 
  -4  -3   2    18471.84    19066.82    327.80 o 
  -3  -3   2    29729.80    30189.63    430.32 o 
  -2  -3   2      697.45      770.00     70.57 o 
  -1  -3   2    65572.61    65783.17   1053.11 o 
   0  -3   2    62822.80    61827.74    970.69 o 
   1  -3   2    15981.76    15464.75    440.31 o 
   3  -3   2    22902.88    21936.23    362.24 o 
   4  -3   2    44659.15    43995.93    764.06 o 
   5  -3   2    17992.14    18564.94    373.25 o 
   6  -3   2      160.25      255.10     74.23 o 
   7  -3   2     9056.56     9181.73    441.58 o 
   8  -3   2     3341.31     3191.18    237.57 o 
  -8  -2   2     3572.56     3665.87    279.20 o 
  -7  -2   2      690.70      684.17    145.83 o 
  -6  -2   2       92.85       99.46     41.61 o 
  -5  -2   2     1024.85     1016.60     93.48 o 
  -4  -2   2    12742.69    13745.29    273.96 o 
  -3  -2   2     2735.49     2661.63     96.21 o 
  -2  -2   2     4898.90     5186.84    118.03 o 
  -1  -2   2    23289.33    23845.95    315.43 o 
   0  -2   2    18316.88    18404.85    360.17 o 
   1  -2   2      547.41      645.50     47.93 o 
   2  -2   2    24267.36    22109.71    341.01 o 
   3  -2   2    26904.63    25222.63    381.38 o 
   4  -2   2      506.88      483.76     78.19 o 
   5  -2   2    32432.13    31751.36    538.52 o 
   6  -2   2     2565.02     2622.51    234.62 o 
   7  -2   2     2813.82     2837.84    323.21 o 
   8  -2   2     7301.53     7279.64    460.67 o 
  -8  -1   2    15997.68    15299.92    958.39 o 
  -7  -1   2       15.68       46.43     67.04 o 
  -6  -1   2    13869.98    13707.71    407.81 o 
  -5  -1   2    10412.32    11308.74    281.86 o 
  -4  -1   2     4418.72     4641.69    184.29 o 
  -3  -1   2     8275.22     8393.54    174.72 o 
  -2  -1   2     1145.60     1164.00     61.45 o 
  -1  -1   2    13855.47    14134.88    197.72 o 
   0  -1   2     3749.98     3774.30     95.00 o 
   1  -1   2     5812.69     5806.30    105.60 o 
   2  -1   2     7157.64     7029.54    216.44 o 
   3  -1   2     4468.17     4163.30    128.84 o 
   4  -1   2     2211.34     2270.86    129.75 o 
   5  -1   2     5198.98     5285.04    174.02 o 
   6  -1   2     6011.04     6457.27    229.11 o 
   7  -1   2      654.54      595.01    154.86 o 
   8  -1   2     1136.38     1166.42    225.32 o 
   9  -1   2      999.53     1025.80    157.09 o 
  -8   0   2     5422.31     5333.89    604.52 o 
  -7   0   2     4453.31     4302.31    284.50 o 
  -6   0   2     3478.25     3194.67    192.08 o 
  -5   0   2     7909.10     8117.85    215.20 o 
  -4   0   2     2688.36     2904.01    136.91 o 
  -3   0   2     5611.18     5733.24    249.94 o 
  -2   0   2     3038.59     3092.57     88.33 o 
  -1   0   2      725.71      835.97     43.55 o 
   0   0   2    15163.99    15150.95    280.16 o 
   1   0   2       89.95      119.20     21.80 o 
   2   0   2    16434.37    15440.69    308.51 o 
   3   0   2     3869.11     3892.09    124.43 o 
   4   0   2    17628.10    16969.15    289.32 o 
   5   0   2    11925.45    11782.37    407.37 o 
   6   0   2     2808.09     2843.44    158.42 o 
   7   0   2    18529.46    18274.76   2356.98 o 
   8   0   2     1830.04     1737.66    258.29 o 
   9   0   2     3624.23     3735.53    833.63 o 
  -8   1   2     1114.97     1045.26    170.44 o 
  -7   1   2     4832.47     4767.69    286.30 o 
  -6   1   2     6982.21     6887.31    267.37 o 
  -5   1   2     3350.96     3150.01    175.22 o 
  -4   1   2     3688.51     3659.25    132.93 o 
  -3   1   2       76.18      137.67     41.67 o 
  -2   1   2     4036.28     4287.70    106.37 o 
  -1   1   2       65.91      146.90     41.99 o 
   0   1   2      306.49      292.25     32.59 o 
   1   1   2     2389.08     2294.16     89.67 o 
   2   1   2    10402.87    10866.58    162.59 o 
   3   1   2       75.94      100.21     35.83 o 
   4   1   2     2013.89     1976.75     99.00 o 
   5   1   2    12049.75    12530.74    254.68 o 
   6   1   2       45.42       87.18     40.39 o 
   7   1   2    13138.95    13584.17    489.33 o 
   8   1   2     5918.84     5945.55    845.25 o 
   9   1   2     1493.09     1463.27    220.85 o 
  -8   2   2     3644.14     3397.43    383.24 o 
  -7   2   2     1101.28     1033.04    150.06 o 
  -6   2   2    17108.32    17788.24    532.63 o 
  -5   2   2     5993.37     6062.46    230.83 o 
  -4   2   2    16189.06    16666.24    325.71 o 
  -3   2   2    37181.72    37324.01    496.52 o 
  -2   2   2     4391.87     4325.53    149.27 o 
  -1   2   2    31909.96    32609.51    393.94 o 
   0   2   2    82809.10    79183.34   1577.68 o 
   1   2   2     5845.36     5929.87    103.00 o 
   2   2   2    59241.99    56639.43   1184.15 o 
   3   2   2     5688.91     5546.87    125.34 o 
   4   2   2       95.37      136.19     50.38 o 
   5   2   2     1718.44     1795.41    113.27 o 
   6   2   2     1351.05     1330.07    111.07 o 
   7   2   2     5897.97     6067.52    248.26 o 
   8   2   2     1279.73     1267.84    184.91 o 
   9   2   2      856.94      844.94    127.61 o 
  -7   3   2      225.52      280.50    115.60 o 
  -6   3   2    14495.21    14491.92    502.76 o 
  -5   3   2    13321.63    13555.34    386.88 o 
  -4   3   2     7918.22     8320.74    428.44 o 
  -3   3   2    61439.83    62725.44    522.64 o 
  -2   3   2     9995.85     9673.71    171.32 o 
  -1   3   2    15688.72    14763.27    599.59 o 
   1   3   2    19353.75    20715.40    296.48 o 
   2   3   2    30420.12    29840.80    359.82 o 
   3   3   2   103041.75    94894.91   1426.70 o 
   4   3   2     1785.74     1869.88     78.53 o 
   5   3   2    29836.01    31701.65    412.31 o 
   6   3   2    24198.25    25123.86    501.79 o 
   7   3   2      369.90      383.98     87.62 o 
   8   3   2     3341.83     3102.82    334.64 o 
   9   3   2     4103.20     4135.22    267.99 o 
  -7   4   2     4312.32     3936.87    228.16 o 
  -6   4   2      154.88      166.80     48.47 o 
  -5   4   2        4.08       54.09     41.02 o 
  -4   4   2     4092.85     4343.83    191.60 o 
  -3   4   2    16105.28    16061.51    320.62 o 
  -2   4   2    10252.50    10012.47    155.11 o 
  -1   4   2    17920.43    17172.77    468.80 o 
   0   4   2    45023.87    41215.18    722.01 o 
   1   4   2     8897.47     8476.45    174.14 o 
   2   4   2    39435.28    37861.61    446.56 o 
   3   4   2   132137.31   124967.43   3252.15 o 
   4   4   2    15273.94    16128.33    419.68 o 
   5   4   2    62201.75    61331.04   1288.99 o 
   6   4   2    55681.84    55392.20   1038.68 o 
   7   4   2       64.92       86.35     75.83 o 
   8   4   2    31765.91    31210.88   1802.60 o 
   9   4   2    11299.00    11894.99    784.96 o 
  -7   5   2    10023.25     9176.40    827.15 o 
  -6   5   2      413.22      449.23     95.06 o 
  -5   5   2    12757.34    13263.33    501.09 o 
  -4   5   2     8521.32     8712.25    273.76 o 
  -3   5   2       80.75      148.19     49.36 o 
  -2   5   2     5944.54     5949.85    167.77 o 
  -1   5   2     2356.02     2251.91    204.79 o 
   0   5   2     8472.34     8443.06    219.68 o 
   1   5   2        0.77       83.14     39.26 o 
   2   5   2    11079.65    10958.80    206.32 o 
   3   5   2    32473.66    32917.90    356.60 o 
   4   5   2     3224.48     3377.49    138.95 o 
   5   5   2    12574.80    12735.66    248.76 o 
   6   5   2    19895.44    20377.56    429.65 o 
   7   5   2       31.82       39.15     41.36 o 
   8   5   2    12613.23    13038.08    565.20 o 
   9   5   2    15003.94    15488.17    790.89 o 
  -6   6   2      103.00      376.27    167.39 o 
  -5   6   2    26096.35    24958.25    931.22 o 
  -4   6   2    34161.33    34984.23   1257.74 o 
  -3   6   2     1777.11     1679.89    129.88 o 
  -2   6   2    45965.73    44199.83   1002.50 o 
  -1   6   2    30217.32    28856.83    761.67 o 
   0   6   2     4135.07     3959.99    137.17 o 
   1   6   2    17600.23    17220.33    402.40 o 
   2   6   2    22317.34    22010.30    513.70 o 
   3   6   2      392.79      401.83     61.73 o 
   4   6   2     3526.95     3630.41    123.23 o 
   5   6   2     2425.58     2499.21    107.13 o 
   6   6   2     1787.76     1762.77    152.40 o 
   7   6   2      469.47      489.78    153.24 o 
   8   6   2     4947.41     4926.63    293.23 o 
   9   6   2     5823.03     5298.26    306.73 o 
  -6   7   2      688.44      654.15    214.05 o 
  -5   7   2     8808.10     9458.25    755.09 o 
  -4   7   2    19361.48    18559.64   1209.44 o 
  -3   7   2      821.37      809.23     47.25 o 
  -2   7   2    23266.33    19651.08    842.42 o 
  -1   7   2    16590.36    16376.18    640.22 o 
   0   7   2      513.00      555.88     75.02 o 
   1   7   2    32733.63    32690.81   1073.83 o 
   2   7   2    11617.76    11558.81    269.60 o 
   3   7   2     3031.38     3106.22    124.98 o 
   4   7   2    32378.11    32491.07    477.11 o 
   5   7   2      794.10      874.44     79.79 o 
   6   7   2     7675.14     7804.64    259.33 o 
   7   7   2     5640.08     5507.07    326.37 o 
   8   7   2     1289.92     1273.89    188.46 o 
   9   7   2     1126.29     1079.06    277.40 o 
  -5   8   2      143.85      190.71    141.01 o 
  -4   8   2     3108.69     3074.14    416.20 o 
  -3   8   2     4106.60     3816.40    453.18 o 
  -2   8   2      477.61      659.20    226.78 o 
  -1   8   2    20519.90    19725.86   1032.86 o 
   0   8   2      744.77      723.52     73.38 o 
   1   8   2    25370.80    23898.32    645.85 o 
   2   8   2    17326.44    17040.77    590.88 o 
   3   8   2     1406.24     1396.22     85.09 o 
   4   8   2     8092.46     7891.13    222.67 o 
   5   8   2     5101.99     4836.33    170.35 o 
   6   8   2     3369.02     3194.19    197.05 o 
   7   8   2     4000.17     3932.58    249.86 o 
   8   8   2       22.71       54.83     68.44 o 
   9   8   2     2605.56     2572.62    308.25 o 
  -4   9   2     2886.01     3002.62    371.32 o 
  -3   9   2      480.92      481.68    203.50 o 
  -2   9   2     5457.87     5480.14    531.78 o 
  -1   9   2     1127.89     1197.94    240.92 o 
   0   9   2     4004.90     3189.56    459.73 o 
   1   9   2     1734.63     1658.38    118.75 o 
   2   9   2     1770.74     1746.52     95.43 o 
   3   9   2     5905.46     5747.76    288.14 o 
   4   9   2      434.66      493.13    116.31 o 
   5   9   2      784.01      677.67     70.16 o 
   6   9   2     2299.12     2199.96    154.97 o 
   7   9   2      720.19      762.88    143.88 o 
   8   9   2     1063.92      894.79    178.30 o 
  -3  10   2     1418.77     1274.54    278.63 o 
  -2  10   2     4695.49     5015.11    551.60 o 
  -1  10   2     2563.07     2885.96    506.42 o 
   0  10   2     2124.77     1878.54    239.43 o 
   2  10   2       76.68       93.75     43.56 o 
   3  10   2     9372.83     9517.46    685.63 o 
   4  10   2     6952.89     6325.47    651.98 o 
   5  10   2      119.85      154.96     88.53 o 
   6  10   2     6709.60     6236.33    312.56 o 
   7  10   2     6072.88     5791.79    328.91 o 
   8  10   2      830.79      641.51    249.21 o 
  -3  11   2        8.05      104.12    139.80 o 
  -2  11   2      461.82      600.05    220.96 o 
  -1  11   2      449.48      607.06    210.82 o 
   0  11   2      491.47      581.67    547.65 o 
   1  11   2     3996.14     4310.39    217.11 o 
   2  11   2     2859.35     2698.51    371.24 o 
   3  11   2     5318.43     5143.88    644.36 o 
   4  11   2    12057.56    12711.92    547.55 o 
   5  11   2     1331.45     1382.28    234.18 o 
   6  11   2    11614.47    11630.14    757.85 o 
   7  11   2    14842.41    13848.27    688.77 o 
  -1  12   2     7019.19     7417.45    745.28 o 
   0  12   2      872.86      911.80    872.38 o 
   1  12   2      371.70      318.87    374.33 o 
   2  12   2     3529.63     3968.24    442.34 o 
   3  12   2     1281.59     1475.20    180.72 o 
   4  12   2      561.04      605.92    148.59 o 
   5  12   2     2158.08     1925.80    210.62 o 
   6  12   2     3125.02     2975.80    446.69 o 
   0  13   2     7806.16     8643.86    836.49 o 
   1  13   2     6880.19     7139.80    830.82 o 
   2  13   2    12920.75    14058.12   1191.67 o 
   3  13   2     2202.24     2575.33    321.69 o 
   4  13   2     2548.52     2467.31    334.36 o 
   5  13   2     4179.94     4367.08    337.69 o 
  -4 -12   3     2471.48     2184.26    485.81 o 
  -3 -12   3      235.82      196.94    343.39 o 
  -2 -12   3      937.28      856.08    163.26 o 
  -1 -12   3     1936.47     2112.92    207.65 o 
   0 -12   3       14.43       19.84     73.66 o 
   1 -12   3     2445.64     2542.87    457.01 o 
  -6 -11   3     1121.98     1048.21    155.73 o 
  -5 -11   3     1931.22     1765.60    162.97 o 
  -4 -11   3       51.13      141.01    190.28 o 
  -3 -11   3     3761.81     3817.63    406.04 o 
  -2 -11   3     1160.32     1216.67    173.55 o 
  -1 -11   3      701.26      727.70    268.62 o 
   0 -11   3     6160.72     5696.25    406.37 o 
   1 -11   3       51.24      113.97     85.56 o 
   2 -11   3     8378.71     8858.42    421.74 o 
   3 -11   3     4133.42     4049.97    538.46 o 
  -6 -10   3      475.26      553.45    165.99 o 
  -5 -10   3      764.81      665.58    340.32 o 
  -4 -10   3       25.50      112.39    121.32 o 
  -3 -10   3     1251.07     1200.34    244.94 o 
  -2 -10   3      753.44      827.56    170.79 o 
  -1 -10   3     5579.42     5343.70    466.81 o 
   0 -10   3     6759.83     6538.92    325.40 o 
   1 -10   3      616.03      485.24    168.74 o 
   2 -10   3     9753.78     9248.43    681.13 o 
   3 -10   3    11531.74    12592.26    600.48 o 
   4 -10   3       53.17       59.34    266.51 o 
  -7  -9   3     3106.03     3166.10    366.51 o 
  -6  -9   3     1492.47     1663.13    177.10 o 
  -5  -9   3    11446.59    11121.25    475.94 o 
  -4  -9   3      422.32      460.66    142.94 o 
  -3  -9   3     6972.69     7664.73    563.22 o 
  -2  -9   3     7877.85     7682.25    373.73 o 
  -1  -9   3       73.53       81.26     68.03 o 
   0  -9   3      337.03      373.34     92.57 o 
   1  -9   3      369.04      380.76    147.65 o 
   2  -9   3      714.66      555.85    164.04 o 
   3  -9   3     1539.92     1356.84    124.39 o 
   4  -9   3      194.85      209.26    130.39 o 
   5  -9   3     5818.61     6059.53    677.37 o 
  -7  -8   3     9972.10    10086.33    465.02 o 
  -6  -8   3     3254.18     3178.48    254.52 o 
  -5  -8   3    39214.21    37039.22   2551.90 o 
  -4  -8   3    16662.18    16895.59    519.94 o 
  -3  -8   3    16607.65    16451.55    423.61 o 
  -2  -8   3    47052.97    45154.64   1183.18 o 
  -1  -8   3     7091.55     6863.54    230.73 o 
   0  -8   3     9623.28     9843.27    395.18 o 
   1  -8   3    10694.21    10914.12    516.44 o 
   2  -8   3     5383.40     5292.31    219.19 o 
   3  -8   3     3001.29     2775.13    197.26 o 
   4  -8   3     9964.19     9701.21    884.98 o 
   5  -8   3     3488.43     3234.42    240.66 o 
   6  -8   3      152.18      171.81    276.88 o 
  -8  -7   3     3933.70     4075.18    525.92 o 
  -7  -7   3     3237.14     3121.63    223.65 o 
  -6  -7   3      349.17      375.89    144.70 o 
  -5  -7   3    24209.42    24906.86    729.96 o 
  -4  -7   3    15727.63    14707.24   1865.47 o 
  -3  -7   3     6730.65     6810.57    193.00 o 
  -2  -7   3    67138.55    66788.34   2065.86 o 
  -1  -7   3    11350.08    10779.15    299.25 o 
   0  -7   3    28357.33    28939.03    659.37 o 
   1  -7   3    57242.14    56354.09   1518.57 o 
   2  -7   3     3140.43     3047.96    201.83 o 
   3  -7   3    21413.64    19559.97    529.92 o 
   4  -7   3    41725.82    43064.12   1822.78 o 
   5  -7   3       36.22       53.36     49.55 o 
   6  -7   3    11402.08    12194.17    708.76 o 
  -8  -6   3     3075.93     3102.86    344.98 o 
  -7  -6   3       60.31       63.17     73.44 o 
  -6  -6   3     6038.30     6102.98    351.05 o 
  -5  -6   3     3170.53     3302.86    211.49 o 
  -4  -6   3     2643.29     2613.01    136.37 o 
  -3  -6   3     5794.38     5976.88    170.89 o 
  -2  -6   3    27912.20    29120.81    539.08 o 
  -1  -6   3    11236.02    11494.15    239.28 o 
   0  -6   3    13054.36    12801.93    223.25 o 
   1  -6   3    44035.89    41255.04    836.01 o 
   2  -6   3    11246.04    11368.09    293.08 o 
   3  -6   3     9729.50     9217.72    280.10 o 
   4  -6   3    35818.66    35308.46   1238.13 o 
   5  -6   3     8299.49     8469.52    363.83 o 
   6  -6   3    14890.69    16917.36   1299.32 o 
   7  -6   3    18756.11    19975.14   1143.70 o 
  -8  -5   3     2058.91     1836.36    224.72 o 
  -7  -5   3    12021.57    12360.02    667.20 o 
  -6  -5   3    17696.65    17648.93    693.80 o 
  -5  -5   3     1256.57     1169.46    154.01 o 
  -4  -5   3    35456.02    36773.06    585.05 o 
  -3  -5   3     2075.89     2125.47    101.65 o 
  -2  -5   3       50.08       73.68     28.79 o 
  -1  -5   3       21.27      150.02     39.04 o 
   0  -5   3      482.82      563.17     75.81 o 
   1  -5   3    11391.98    10799.38    251.30 o 
   2  -5   3      841.68      832.08    104.29 o 
   3  -5   3     5569.62     4982.26    168.02 o 
   4  -5   3    11573.49    11374.80    721.02 o 
   5  -5   3     1453.08     1550.38    197.34 o 
   6  -5   3     2940.66     3151.29    285.85 o 
   7  -5   3    11797.28    12669.06    655.44 o 
  -8  -4   3     1299.06     1426.30    209.76 o 
  -7  -4   3     7264.10     7100.16    399.97 o 
  -6  -4   3    24123.77    21461.48   2309.00 o 
  -5  -4   3      399.32      499.37    113.72 o 
  -4  -4   3    28071.77    30342.06    483.51 o 
  -3  -4   3    40242.79    42678.28    442.96 o 
  -2  -4   3     1145.48     1144.00     67.58 o 
  -1  -4   3    10851.27    10993.19    220.13 o 
   0  -4   3     7933.41     7880.53    230.29 o 
   1  -4   3     4328.85     4332.43    165.89 o 
   2  -4   3     5845.60     5756.45    219.04 o 
   3  -4   3       82.29      135.06     48.59 o 
   4  -4   3     2001.75     2022.25    121.04 o 
   5  -4   3     1148.91     1128.33    127.78 o 
   6  -4   3     1976.23     1922.10    139.60 o 
   7  -4   3       53.04       99.20    102.51 o 
   8  -4   3     3887.38     4173.90    325.28 o 
  -8  -3   3     1560.35     1460.81    171.69 o 
  -7  -3   3      775.28      839.29    175.42 o 
  -6  -3   3     8023.21     7883.13    391.00 o 
  -5  -3   3     5339.62     5183.63    177.17 o 
  -4  -3   3     9590.34     9890.70    246.97 o 
  -3  -3   3    22465.93    22763.91    375.13 o 
  -2  -3   3      116.65      204.98     53.96 o 
  -1  -3   3    25276.37    25938.73    354.63 o 
   0  -3   3     4464.21     4522.61    163.14 o 
   1  -3   3     4841.40     4715.06    155.67 o 
   2  -3   3    25545.09    25656.57    666.31 o 
   3  -3   3      301.39      531.81     91.67 o 
   4  -3   3     4246.27     3903.06    150.47 o 
   5  -3   3     4086.80     4170.08    199.02 o 
   6  -3   3     1234.55     1166.69    179.02 o 
   7  -3   3     3329.59     3619.48    271.08 o 
   8  -3   3       46.54      114.03     98.71 o 
  -8  -2   3        3.33       56.71     76.91 o 
  -7  -2   3     1581.55     1378.06    164.44 o 
  -6  -2   3       41.99       68.76     64.53 o 
  -5  -2   3     4025.67     4184.36    179.93 o 
  -4  -2   3     9883.48    10423.24    260.71 o 
  -3  -2   3     1148.87     1218.27     70.08 o 
  -2  -2   3    26284.53    27091.93    364.52 o 
  -1  -2   3     1409.59     1298.01     59.65 o 
   0  -2   3    16059.84    16880.13    273.14 o 
   1  -2   3     8640.62     8591.96    189.60 o 
   2  -2   3     1006.34     1111.49     68.55 o 
   3  -2   3     7774.75     7241.50    179.41 o 
   4  -2   3       31.56      112.16     60.13 o 
   5  -2   3      446.83      408.85     79.54 o 
   6  -2   3        7.08       40.11     38.51 o 
   7  -2   3     2300.36     2582.73    292.54 o 
   8  -2   3      110.16       66.09     78.38 o 
  -8  -1   3      197.20      216.64    100.30 o 
  -7  -1   3     3844.04     3654.09    251.38 o 
  -6  -1   3     7582.68     7415.04    334.31 o 
  -5  -1   3     2292.56     2365.07    122.05 o 
  -4  -1   3    15996.12    16424.32    347.76 o 
  -3  -1   3    11124.81    11243.38    196.96 o 
  -2  -1   3    10443.70    10557.44    185.94 o 
  -1  -1   3    35771.91    35590.89    429.75 o 
   0  -1   3      375.86      379.75     44.56 o 
   1  -1   3    39027.83    37875.67    662.82 o 
   2  -1   3    12721.13    11813.18    202.74 o 
   3  -1   3      633.02      688.49     61.30 o 
   4  -1   3    16332.37    15739.33    527.30 o 
   5  -1   3     7509.56     7273.64    263.00 o 
   6  -1   3      379.82      349.62     83.18 o 
   7  -1   3     8646.16     8303.60   1289.67 o 
   8  -1   3      485.63      432.39    137.52 o 
   9  -1   3       83.54       69.10    110.35 o 
  -8   0   3        0.72       69.85     74.65 o 
  -7   0   3       60.69       41.26     68.29 o 
  -6   0   3      355.98      311.16    143.16 o 
  -5   0   3      822.73      900.89    103.01 o 
  -4   0   3     4982.36     5333.08    170.50 o 
  -3   0   3     1321.10     1398.16     74.68 o 
  -2   0   3      853.31      839.74     59.18 o 
  -1   0   3    76984.02    74764.96   2185.50 o 
   0   0   3    13041.98    13260.02    182.74 o 
   3   0   3      145.16      177.34     45.05 o 
   4   0   3    58945.52    55612.09    763.47 o 
   5   0   3    53259.75    51442.97    877.03 o 
   6   0   3       34.97       83.73     55.44 o 
   7   0   3    29137.80    28883.90   1611.97 o 
   8   0   3    14524.33    13968.05   1717.27 o 
   9   0   3     1930.31     1684.84    259.42 o 
  -8   1   3     3051.99     2949.51    326.50 o 
  -7   1   3      864.26      746.63    125.78 o 
  -6   1   3     4186.26     4229.29    216.38 o 
  -5   1   3     6666.95     6268.57    217.84 o 
  -4   1   3       96.42      142.57     59.88 o 
  -3   1   3     4327.55     4499.00    269.64 o 
  -2   1   3    11578.92    12065.72    208.36 o 
  -1   1   3       69.96      173.49     46.15 o 
   0   1   3      855.04      867.62     42.91 o 
   1   1   3    23357.18    23122.57    434.45 o 
   2   1   3    31552.20    28998.10    553.92 o 
   3   1   3     3016.87     3236.80    111.66 o 
   4   1   3    33721.72    33181.73    678.14 o 
   5   1   3    37626.85    36903.39    636.90 o 
   6   1   3      303.25      346.89     73.61 o 
   7   1   3    27395.27    26040.79   1341.11 o 
   8   1   3    17786.86    17092.78   1101.70 o 
   9   1   3      753.42      643.26    198.93 o 
  -7   2   3       34.04       79.16     56.95 o 
  -6   2   3    38140.31    36957.05   1406.99 o 
  -5   2   3    27603.43    27598.63    630.52 o 
  -4   2   3     5510.72     5374.78    166.17 o 
  -3   2   3    67841.44    63351.80   1134.45 o 
  -2   2   3    24697.83    24390.59    339.70 o 
  -1   2   3     4288.17     4104.98     96.52 o 
   0   2   3    59137.96    59025.49    924.28 o 
   1   2   3     3782.48     3720.32     96.20 o 
   2   2   3     1532.10     1719.59     47.83 o 
   3   2   3     5360.69     5559.61    164.71 o 
   4   2   3    13115.85    12909.16    451.55 o 
   5   2   3     9725.82     9949.62    227.47 o 
   6   2   3     2264.36     2428.25    120.99 o 
   7   2   3    13175.72    13150.29    553.96 o 
   8   2   3    11643.24    11420.40    897.28 o 
   9   2   3      588.42      606.32    132.22 o 
  -7   3   3      143.66       79.00     74.13 o 
  -6   3   3    15946.98    16540.49    724.61 o 
  -5   3   3    24184.56    23586.52   1164.16 o 
  -4   3   3     2262.39     2355.52    125.61 o 
  -3   3   3    66484.57    64646.71   1746.20 o 
  -2   3   3    44716.31    45535.02   1330.95 o 
  -1   3   3     7207.13     7371.06    155.34 o 
   0   3   3    53912.83    48716.12   1987.53 o 
   1   3   3    28286.93    26844.36    621.86 o 
   2   3   3    15429.44    14913.78    242.84 o 
   3   3   3    64297.59    60711.34   2641.68 o 
   4   3   3    14351.16    14976.78    229.60 o 
   5   3   3    14576.55    15070.20    312.16 o 
   6   3   3    12292.68    11899.99    393.63 o 
   7   3   3     1620.17     1690.35    120.77 o 
   8   3   3     2271.86     2039.80    246.00 o 
   9   3   3      322.15      341.59    107.87 o 
  -7   4   3       51.08       62.51     69.93 o 
  -6   4   3     5586.19     5434.96    333.17 o 
  -5   4   3     6764.38     6868.46    248.00 o 
  -4   4   3      936.76      889.32    119.39 o 
  -3   4   3    42499.73    44271.33    897.08 o 
  -2   4   3    22679.32    23033.72    231.19 o 
  -1   4   3      391.25      361.03    115.37 o 
   0   4   3    42038.68    41797.03   2094.01 o 
   1   4   3    43879.73    40789.18   1490.30 o 
   2   4   3    15506.05    16155.62    263.04 o 
   3   4   3   145689.05   137293.97   2042.50 o 
   4   4   3    19007.04    20168.97    459.93 o 
   5   4   3    15975.04    16784.68    336.38 o 
   6   4   3    23423.04    24921.21    480.98 o 
   7   4   3      204.68      267.96     67.48 o 
   8   4   3     2510.25     2520.74    317.39 o 
   9   4   3     5662.34     5281.76    330.04 o 
  -6   5   3       46.57      176.91    189.81 o 
  -5   5   3      186.05      167.62     69.79 o 
  -4   5   3     3314.14     3317.82    127.47 o 
  -3   5   3      423.41      413.97     52.32 o 
  -2   5   3       77.85      104.54    113.04 o 
  -1   5   3      142.29      130.34     88.14 o 
   0   5   3      980.53     1778.88    519.77 o 
   1   5   3     2670.57     2568.15     80.52 o 
   2   5   3     3080.03     3082.33    118.58 o 
   3   5   3    17147.57    16872.23    240.42 o 
   4   5   3    34913.32    35479.30    350.80 o 
   5   5   3     2565.61     2669.68    114.83 o 
   6   5   3    16444.29    16813.36    429.40 o 
   7   5   3      275.53      324.15     71.22 o 
   8   5   3     7554.72     7372.05    356.04 o 
   9   5   3     4858.56     4964.27    290.78 o 
  -6   6   3      587.49      734.03    282.32 o 
  -5   6   3     8471.71     8104.25    430.84 o 
  -4   6   3     4723.66     4670.25    184.72 o 
  -3   6   3       41.47      314.20    284.41 o 
  -2   6   3     6604.37     5670.05    310.16 o 
  -1   6   3      215.67      212.53     87.26 o 
   0   6   3       56.47      116.15     67.12 o 
   1   6   3     1048.09     1042.61     67.49 o 
   2   6   3     2789.56     2785.45    112.18 o 
   3   6   3      397.34      395.50     62.41 o 
   4   6   3     3632.57     3661.68    129.92 o 
   5   6   3     5280.19     5193.63    163.61 o 
   6   6   3      496.38      532.10     75.04 o 
   7   6   3     1199.25     1167.39    155.29 o 
   8   6   3      577.74      664.21    265.99 o 
   9   6   3      107.08      132.27     84.09 o 
  -5   7   3      414.90      420.94    179.33 o 
  -4   7   3     4425.45     5002.22    497.37 o 
  -3   7   3      163.02      180.94    153.81 o 
  -2   7   3     2415.15     2044.12    236.07 o 
  -1   7   3     6518.15     6514.00    596.96 o 
   0   7   3     3767.64     3712.51    260.68 o 
   1   7   3    12283.68    12397.76    331.23 o 
   2   7   3      104.71      117.95     44.08 o 
   3   7   3    30421.20    28808.88    672.60 o 
   4   7   3     1822.61     1790.23     90.56 o 
   5   7   3     8959.41     8921.83    220.71 o 
   6   7   3    10690.18    11529.08    361.23 o 
   7   7   3     1273.24     1175.60    115.00 o 
   8   7   3     6308.20     6129.16    389.25 o 
   9   7   3     1848.66     1834.35    252.48 o 
  -5   8   3     1571.82     1563.27    460.88 o 
  -4   8   3      471.08      520.50    200.74 o 
  -3   8   3     4771.32     4752.21    447.14 o 
  -2   8   3     2007.19     1957.77    361.78 o 
  -1   8   3      143.33      139.09     86.73 o 
   0   8   3     3150.45     2993.77    333.79 o 
   1   8   3      444.64      453.07     83.66 o 
   2   8   3       38.72       72.72     24.42 o 
   3   8   3      117.94      162.75     55.94 o 
   4   8   3      324.48      300.00     94.78 o 
   5   8   3     2481.18     2312.02    156.07 o 
   6   8   3     2313.01     2376.83    188.94 o 
   7   8   3        0.06       18.87     35.15 o 
   8   8   3     8377.85     8184.07    463.05 o 
   9   8   3     4877.04     4619.05    340.91 o 
  -4   9   3     4045.32     4902.86    660.85 o 
  -3   9   3     4063.29     4189.83    490.67 o 
  -2   9   3    19502.98    19538.92   1066.64 o 
  -1   9   3     3713.23     3679.11    401.73 o 
   0   9   3     9381.76     9860.21    621.46 o 
   1   9   3    22817.38    23725.18    984.49 o 
   2   9   3       59.63       91.76     33.80 o 
   3   9   3     6702.47     6763.98    275.11 o 
   4   9   3     5976.59     5659.37    213.87 o 
   5   9   3       57.99       87.36     37.89 o 
   6   9   3       19.01       63.90     52.26 o 
   7   9   3     1123.68     1236.77    163.31 o 
   8   9   3     2733.77     2589.65    199.26 o 
  -3  10   3     2653.38     2968.61    382.63 o 
  -2  10   3    14401.47    15437.79   1064.62 o 
  -1  10   3     5828.47     5827.75    527.62 o 
   0  10   3     8647.75     8754.79    670.98 o 
   1  10   3    33032.61    31007.54   1836.71 o 
   2  10   3     8972.84     8927.66    672.98 o 
   3  10   3    18230.29    18090.64    510.46 o 
   4  10   3    38137.35    34174.03   2485.72 o 
   5  10   3     1252.19     1016.12    119.73 o 
   6  10   3    19564.35    19021.57    944.69 o 
   7  10   3    13822.04    13773.96    623.47 o 
   8  10   3       45.11       50.90     50.58 o 
  -2  11   3     7370.29     8492.38    830.64 o 
  -1  11   3     2423.99     2590.25    416.30 o 
   0  11   3     3087.50     3117.79    390.03 o 
   1  11   3    21382.08    22496.58   1218.56 o 
   2  11   3     3755.64     4015.10    206.81 o 
   3  11   3     6377.10     5511.17    500.12 o 
   4  11   3    27092.03    26192.94   1142.55 o 
   5  11   3     2792.53     2597.39    330.05 o 
   6  11   3    11701.54    12182.92    773.34 o 
   7  11   3    20987.99    21310.18   1072.69 o 
  -1  12   3     2979.27     3588.07    609.29 o 
   0  12   3     3780.82     4195.36    626.16 o 
   1  12   3       39.01      459.95    221.80 o 
   2  12   3      232.37      254.64    351.57 o 
   3  12   3     3522.36     3840.14    240.11 o 
   4  12   3     4268.68     4456.01    277.66 o 
   5  12   3     1365.99     1305.07    160.72 o 
   6  12   3     6176.49     5542.29    506.62 o 
   1  13   3      236.65      230.33    146.37 o 
   2  13   3     6617.63     7651.20    727.70 o 
   3  13   3     1942.52     2327.05    404.14 o 
   4  13   3       65.78       96.54    125.06 o 
   5  13   3     1194.96     1127.84    207.93 o 
  -4 -12   4     2818.77     2832.57    459.86 o 
  -3 -12   4     9075.02     8453.21    752.32 o 
  -2 -12   4      477.31      378.57    151.67 o 
  -1 -12   4     4651.13     4767.57    387.99 o 
   0 -12   4     5937.56     6201.85    535.48 o 
   1 -12   4      239.25      267.26    119.01 o 
  -5 -11   4     4801.01     4157.40    452.85 o 
  -4 -11   4     4817.24     4477.66    396.79 o 
  -3 -11   4    17745.73    17807.71   1280.11 o 
  -2 -11   4     3088.54     3258.39    234.02 o 
  -1 -11   4    13763.95    14708.76    768.67 o 
   0 -11   4    21634.61    24342.97   1727.20 o 
   1 -11   4       19.53      118.98    122.12 o 
   2 -11   4    17690.80    18329.62    645.13 o 
   3 -11   4     8058.89     7442.21    733.87 o 
  -6 -10   4     6667.99     6273.70    435.79 o 
  -5 -10   4      167.63      203.04    146.51 o 
  -4 -10   4     3169.18     2937.98    279.20 o 
  -3 -10   4    12618.89    12164.42    714.78 o 
  -2 -10   4     1449.02     1494.93    327.16 o 
  -1 -10   4     7262.70     7364.23    423.31 o 
   0 -10   4    31878.29    31865.88    956.49 o 
   1 -10   4     4453.80     4788.89    317.83 o 
   2 -10   4    13197.97    13331.52    744.49 o 
   3 -10   4    29563.36    29397.77    681.66 o 
   4 -10   4      465.75      358.86    198.47 o 
  -6  -9   4        5.78       41.88     58.30 o 
  -5  -9   4     3690.02     3728.24    279.89 o 
  -4  -9   4     7267.98     7183.56    343.58 o 
  -3  -9   4      525.88      439.26    147.53 o 
  -2  -9   4     3700.99     3468.32    388.92 o 
  -1  -9   4     5942.06     5790.09    362.34 o 
   0  -9   4     2844.34     2597.97    249.32 o 
   1  -9   4     2245.39     2175.44    314.45 o 
   2  -9   4     4999.81     4893.18    414.10 o 
   3  -9   4    14619.39    13629.78   1243.40 o 
   4  -9   4      398.46      410.38    179.69 o 
   5  -9   4    16569.37    16621.26   1380.20 o 
  -7  -8   4    17538.03    17798.47   1035.73 o 
  -6  -8   4       31.55       64.97     83.37 o 
  -5  -8   4    20577.47    20764.13    944.25 o 
  -4  -8   4    16869.75    16638.79    639.84 o 
  -3  -8   4      137.30      311.26    162.21 o 
  -2  -8   4    31137.27    31696.05   1266.03 o 
  -1  -8   4    11052.91    10850.36    413.14 o 
   0  -8   4      518.31      490.05    139.12 o 
   1  -8   4     6051.76     6191.84    262.73 o 
   2  -8   4      148.35      157.49     71.23 o 
   3  -8   4        4.10       31.40     55.47 o 
   4  -8   4      286.05      275.21    123.44 o 
   5  -8   4      549.57      594.70    191.80 o 
  -7  -7   4    12369.41    12009.46    490.66 o 
  -6  -7   4        9.18       20.70     56.07 o 
  -5  -7   4    24028.47    23375.70    935.58 o 
  -4  -7   4    24756.76    25225.75    989.98 o 
  -3  -7   4     3997.57     3854.34    221.06 o 
  -2  -7   4    42361.95    40835.48    604.23 o 
  -1  -7   4    14178.86    14089.74    335.25 o 
   0  -7   4     8573.39     8506.96    215.16 o 
   1  -7   4    26879.98    25990.72    448.31 o 
   2  -7   4     5194.60     4906.92    211.24 o 
   3  -7   4     9217.21     9542.51    350.36 o 
   4  -7   4     6974.37     7326.88    831.83 o 
   5  -7   4      716.61      790.01    205.78 o 
   6  -7   4     1174.59     1420.92    275.67 o 
  -7  -6   4      134.92      180.79    114.46 o 
  -6  -6   4      870.30      843.71    189.98 o 
  -5  -6   4     2092.59     2223.26    246.24 o 
  -4  -6   4     7038.39     7441.65    399.86 o 
  -3  -6   4     1903.62     2011.22    115.26 o 
  -2  -6   4     5251.26     5411.38    161.98 o 
  -1  -6   4    17241.12    17229.80    373.18 o 
   0  -6   4     1666.26     1727.89    118.09 o 
   1  -6   4    22492.01    21959.18    378.00 o 
   2  -6   4    16244.61    15528.08    377.49 o 
   3  -6   4     1022.32     1080.92    134.14 o 
   4  -6   4    14930.81    14314.17    395.32 o 
   5  -6   4      374.81      433.04    143.14 o 
   6  -6   4     4059.51     4552.90    334.54 o 
   7  -6   4     2213.51     2354.59    333.51 o 
  -8  -5   4       24.52       43.80     62.24 o 
  -7  -5   4     2974.03     2887.04    252.08 o 
  -6  -5   4      671.93      778.95    299.61 o 
  -5  -5   4     4696.68     4993.60    269.51 o 
  -4  -5   4       28.36       45.37     46.21 o 
  -3  -5   4     1548.02     1564.51     97.09 o 
  -2  -5   4      519.08      673.97     77.32 o 
  -1  -5   4     1727.93     1870.04    114.45 o 
   0  -5   4     1130.27     1228.41    105.58 o 
   1  -5   4      500.15      553.10     79.69 o 
   2  -5   4     5215.27     4996.62    192.30 o 
   3  -5   4     3878.46     3843.69    151.81 o 
   4  -5   4      438.74      408.60     89.37 o 
   5  -5   4     3998.80     3759.92    229.79 o 
   6  -5   4       31.83       84.80     99.75 o 
   7  -5   4     1444.07     1663.53    251.30 o 
  -8  -4   4     2773.49     2663.62    308.34 o 
  -7  -4   4     1094.53     1026.78    204.33 o 
  -6  -4   4     3133.33     3151.56    276.92 o 
  -5  -4   4      445.47      485.37    147.32 o 
  -4  -4   4     8341.80     8521.53    232.54 o 
  -3  -4   4     2308.91     2320.27    113.39 o 
  -2  -4   4     9525.98     9778.33    199.65 o 
  -1  -4   4     4036.75     4273.85    121.37 o 
   0  -4   4    13591.99    14029.48    418.54 o 
   1  -4   4    26683.57    27583.31    646.90 o 
   2  -4   4      135.87      219.89     85.93 o 
   3  -4   4    46719.96    45473.00   1031.09 o 
   4  -4   4    11519.18    11049.01    307.09 o 
   5  -4   4     6382.30     6440.57    238.60 o 
   6  -4   4    15244.82    17780.98    778.78 o 
   7  -4   4      743.17      882.03    197.43 o 
   8  -4   4     2104.89     2268.49    278.25 o 
  -8  -3   4      949.11     1096.65    181.18 o 
  -7  -3   4     1372.83     1379.45    191.86 o 
  -6  -3   4      140.41      160.85     73.71 o 
  -5  -3   4      142.14      145.51     71.46 o 
  -4  -3   4        3.06       27.05     46.02 o 
  -3  -3   4       81.89      130.68     38.76 o 
  -2  -3   4     4684.12     5035.54    132.57 o 
  -1  -3   4       72.08      156.12     52.77 o 
   0  -3   4      293.35      287.91     49.90 o 
   1  -3   4    10381.67    10320.08    195.96 o 
   2  -3   4      356.67      361.48     73.50 o 
   3  -3   4     4980.19     4500.71    184.57 o 
   4  -3   4    30680.86    30398.01    491.18 o 
   5  -3   4      104.63      163.61     70.43 o 
   6  -3   4    22699.60    23228.42   2179.99 o 
   7  -3   4    14249.02    15302.81    631.16 o 
   8  -3   4     3285.46     3707.90    336.39 o 
  -8  -2   4     1328.65     1232.54    203.01 o 
  -7  -2   4    17368.96    17051.33    861.88 o 
  -6  -2   4    10096.49     9946.53    486.17 o 
  -5  -2   4    10337.15    10502.02    314.49 o 
  -4  -2   4    41697.49    40648.72    607.28 o 
  -3  -2   4     1489.31     1508.02     91.69 o 
  -2  -2   4    21033.86    22190.55    290.48 o 
  -1  -2   4     8105.94     8181.63    159.53 o 
   0  -2   4     7597.63     7779.30    205.61 o 
   1  -2   4       27.11       81.14     67.65 o 
   2  -2   4     5857.50     5847.39    168.23 o 
   3  -2   4    21201.56    20618.04    617.10 o 
   4  -2   4     4580.87     4345.77    157.16 o 
   5  -2   4      284.72      319.97     92.95 o 
   6  -2   4    20856.98    20725.82    466.99 o 
   7  -2   4     8792.96     8804.01    455.48 o 
   8  -2   4      654.77      679.86    161.06 o 
  -8  -1   4        2.54       52.63     94.49 o 
  -7  -1   4    12618.44    11622.03    552.56 o 
  -6  -1   4    12129.04    11520.01    530.48 o 
  -5  -1   4      376.42      371.12     86.87 o 
  -4  -1   4    46678.37    45821.14    673.15 o 
  -3  -1   4    27728.00    28132.08    387.47 o 
  -2  -1   4    22295.60    22864.00    530.14 o 
  -1  -1   4   135488.31   123126.45   1892.09 o 
   0  -1   4     8663.59     8747.98    230.61 o 
   1  -1   4    30971.95    32801.26    699.48 o 
   2  -1   4    40407.14    37231.35    587.81 o 
   3  -1   4     2217.45     2179.24     98.77 o 
   4  -1   4    14225.60    14305.27    483.07 o 
   5  -1   4    19502.08    19450.70    570.29 o 
   6  -1   4      148.60      180.45     51.67 o 
   7  -1   4       53.90       92.20     87.98 o 
   8  -1   4     1944.01     1782.06    293.10 o 
   9  -1   4     1790.09     1890.24    249.93 o 
  -7   0   4     4729.01     4594.78    298.93 o 
  -6   0   4     8266.61     7600.98    420.93 o 
  -5   0   4     2533.58     2305.77    133.58 o 
  -4   0   4    44800.53    45321.52    787.53 o 
  -3   0   4    41135.80    42091.79    480.77 o 
  -2   0   4    35466.58    36789.98    665.19 o 
  -1   0   4   146201.92   137956.38   5184.33 o 
   0   0   4    25177.28    24412.48    311.69 o 
   1   0   4    26015.00    25551.51    506.24 o 
   2   0   4    59279.02    54333.23    937.34 o 
   3   0   4    19203.83    19056.55    610.33 o 
   4   0   4    26000.55    23548.81    854.39 o 
   5   0   4    78228.05    74576.37   1179.66 o 
   6   0   4     6685.66     6259.03    248.17 o 
   7   0   4    17525.32    18250.20   1093.75 o 
   8   0   4     8708.38     8651.61    909.28 o 
   9   0   4       19.18        6.79     70.29 o 
  -7   1   4     1179.69      953.22    166.82 o 
  -6   1   4     4122.24     3875.52    192.30 o 
  -5   1   4     2842.95     2871.32    145.90 o 
  -4   1   4     2619.81     2804.14    133.02 o 
  -3   1   4      679.06      700.09     89.28 o 
  -2   1   4      563.92      575.00     51.96 o 
  -1   1   4    38354.12    38464.11    461.65 o 
   0   1   4     6101.94     6290.42    152.15 o 
   1   1   4    12493.12    12185.58    198.81 o 
   2   1   4    41950.90    37552.93    684.89 o 
   3   1   4     5182.96     4954.83    134.96 o 
   4   1   4    12128.35    11679.00    219.97 o 
   5   1   4    71814.20    70669.80   1118.27 o 
   6   1   4    10408.17    10070.23    267.91 o 
   7   1   4    24865.16    24837.16   1253.27 o 
   8   1   4    23538.72    22516.37   1247.34 o 
   9   1   4     1370.68     1418.47    165.32 o 
  -7   2   4     1986.38     1892.53    166.14 o 
  -6   2   4     9417.52     8853.28    311.97 o 
  -5   2   4    23128.09    22821.30    524.51 o 
  -4   2   4        0.31       54.11     44.67 o 
  -3   2   4    15102.26    15411.09    399.45 o 
  -2   2   4    13754.59    14179.77    220.63 o 
  -1   2   4      865.33      979.99     56.57 o 
   0   2   4      410.35      518.19     48.35 o 
   1   2   4     7558.39     7432.14    144.26 o 
   2   2   4     5934.42     6081.59    347.73 o 
   3   2   4     2919.22     3009.81     80.53 o 
   4   2   4     5571.40     5892.99    146.82 o 
   5   2   4     7546.51     7840.44    301.86 o 
   6   2   4     7056.73     7318.13    208.69 o 
   7   2   4     1412.58     1337.89    127.58 o 
   8   2   4    10495.74    10377.70    557.82 o 
   9   2   4     1888.11     1644.85    202.86 o 
  -7   3   4     4138.14     3865.16    288.14 o 
  -6   3   4     3592.02     3548.70    213.48 o 
  -5   3   4    21029.33    20248.67    686.83 o 
  -4   3   4      306.02      374.20     82.39 o 
  -3   3   4    41800.10    44171.14   1022.71 o 
  -2   3   4    21346.71    22232.46    470.27 o 
  -1   3   4     2311.87     2240.53     73.13 o 
   0   3   4    25052.87    24460.31    357.69 o 
   1   3   4     2496.12     2368.35     71.77 o 
   2   3   4     6936.82     7114.27    117.63 o 
   3   3   4    10724.10    11131.04    171.08 o 
   4   3   4     2510.54     2603.91     89.84 o 
   5   3   4     1955.25     1922.31     92.56 o 
   6   3   4      458.11      478.85     67.45 o 
   7   3   4     2814.28     2817.14    170.60 o 
   8   3   4        2.85       26.28     48.08 o 
   9   3   4     1312.81     1034.38    169.18 o 
  -6   4   4        1.04       24.14     49.23 o 
  -5   4   4     8699.64     8911.94    529.89 o 
  -4   4   4     2534.86     2623.22    118.32 o 
  -3   4   4     6913.25     6866.08    171.18 o 
  -2   4   4    24387.96    24585.46    435.52 o 
  -1   4   4     2548.24     2603.22    105.15 o 
   0   4   4     4593.43     4326.30    120.76 o 
   1   4   4     8295.11     7908.92    242.99 o 
   2   4   4      272.39      253.43     40.52 o 
   3   4   4     8821.28     8801.81    133.34 o 
   4   4   4     4053.95     4234.80    162.48 o 
   5   4   4     4703.49     4861.60    147.28 o 
   6   4   4     1501.29     1578.33    109.41 o 
   7   4   4     1107.40     1120.43    108.94 o 
   8   4   4     6251.02     6196.20    461.62 o 
   9   4   4      316.69      263.56     76.08 o 
  -6   5   4     2048.41     1591.08    240.40 o 
  -5   5   4     2079.94     2199.26    170.14 o 
  -4   5   4     4498.19     4599.47    182.88 o 
  -3   5   4     8061.44     8308.43    411.38 o 
  -2   5   4      107.46      127.53     44.14 o 
  -1   5   4    16445.83    15641.92    500.04 o 
   0   5   4     4025.40     4291.39    277.47 o 
   1   5   4     1072.75     1139.70    105.77 o 
   2   5   4     3498.01     3669.12     95.07 o 
   3   5   4     1450.16     1591.25     95.47 o 
   4   5   4     1182.94     1291.41     73.68 o 
   5   5   4       53.03       79.57     34.90 o 
   6   5   4      319.48      341.08     49.94 o 
   7   5   4      494.19      470.73     85.34 o 
   8   5   4     1171.82     1197.74    174.47 o 
   9   5   4      376.81      329.99    241.12 o 
  -6   6   4     1437.92     1302.59    325.37 o 
  -5   6   4      504.18      655.79    202.06 o 
  -4   6   4      418.22      404.17     79.41 o 
  -3   6   4    10939.06     9514.78    575.63 o 
  -2   6   4     3122.57     2772.04    265.01 o 
  -1   6   4     6895.35     6585.30    298.23 o 
   0   6   4    37471.17    37643.78   1444.78 o 
   1   6   4      128.11      160.73     48.11 o 
   2   6   4    27811.56    30183.45    403.02 o 
   3   6   4    33936.73    34156.73    639.17 o 
   4   6   4      391.18      462.86     89.53 o 
   5   6   4    24634.53    24979.71    385.25 o 
   6   6   4    13689.23    13949.47    765.07 o 
   7   6   4      848.68      796.31    105.58 o 
   8   6   4     7185.50     7233.63    348.84 o 
   9   6   4     2113.96     2079.87    174.81 o 
  -5   7   4      264.03      243.05    134.10 o 
  -4   7   4      628.95      586.69    189.33 o 
  -3   7   4     2391.90     2222.26    312.45 o 
  -2   7   4     6566.86     6332.95    494.80 o 
  -1   7   4     1264.49     1168.86    184.91 o 
   0   7   4    26933.80    27808.96   2708.87 o 
   1   7   4    10538.49    10643.81    190.42 o 
   2   7   4    33615.00    34148.22    799.85 o 
   3   7   4    38693.68    38544.28    703.89 o 
   4   7   4      557.01      553.75     62.42 o 
   5   7   4    27038.02    27241.05    498.94 o 
   6   7   4    18423.88    18425.35    448.14 o 
   7   7   4       55.32      102.24     52.99 o 
   8   7   4    14725.02    14492.48    764.29 o 
   9   7   4    11009.68    11194.76    487.54 o 
  -4   8   4     5444.59     5139.22    915.51 o 
  -3   8   4      167.75      187.54    265.28 o 
  -2   8   4     9925.77     9731.06    742.46 o 
  -1   8   4     3328.24     2978.42    382.02 o 
   0   8   4      210.92      245.49    196.20 o 
   1   8   4      597.71      720.48     74.30 o 
   2   8   4     5080.77     5196.08    264.82 o 
   3   8   4    19522.63    19912.93    547.88 o 
   4   8   4       89.85      132.90     49.75 o 
   5   8   4    14256.89    13567.16    489.07 o 
   6   8   4    28060.31    27886.06    758.27 o 
   7   8   4      101.54      128.22     45.88 o 
   8   8   4    19135.20    18431.23    819.13 o 
   9   8   4    17933.55    16823.85    908.54 o 
  -4   9   4    10911.52    10354.32    928.41 o 
  -3   9   4      761.65      955.78    278.11 o 
  -2   9   4    18426.46    17771.47   1037.59 o 
  -1   9   4    10674.02    10929.33    784.29 o 
   0   9   4     2918.82     2922.44    320.85 o 
   1   9   4    12077.76    13181.56    697.37 o 
   2   9   4     7430.08     7288.71    389.18 o 
   3   9   4       52.59      108.57     50.80 o 
   4   9   4     3741.73     3641.08    142.18 o 
   5   9   4     5790.60     5452.44    322.61 o 
   6   9   4      507.29      497.49     85.72 o 
   7   9   4      133.72      292.70    174.14 o 
   8   9   4     4946.00     4547.62    240.02 o 
  -3  10   4        2.36       94.81    154.65 o 
  -2  10   4    25677.70    25037.03   1529.20 o 
  -1  10   4    19232.94    18966.85   1442.23 o 
   0  10   4     2874.72     3019.27    615.72 o 
   1  10   4    50780.58    61280.62   7424.51 o 
   2  10   4    10861.14    10779.06    380.99 o 
   3  10   4    10865.66    11236.20    443.40 o 
   4  10   4    21709.50    21095.18    955.47 o 
   5  10   4     1644.84     1371.75    162.36 o 
   6  10   4     2491.80     2817.47    293.75 o 
   7  10   4     8113.93     7532.74    498.05 o 
   8  10   4      735.57      633.38    151.56 o 
  -2  11   4     4909.49     5123.35    599.54 o 
  -1  11   4     6015.70     5959.05    520.30 o 
   0  11   4       84.66      156.49    194.58 o 
   1  11   4     8202.77     9368.00    681.50 o 
   2  11   4    12062.32    12738.26   1045.76 o 
   3  11   4     1193.63     1349.91    166.64 o 
   4  11   4    18882.38    19342.08   1013.61 o 
   5  11   4     4795.75     4820.99    325.21 o 
   6  11   4     6072.56     5791.60    454.28 o 
   7  11   4     9145.00     8799.48    549.55 o 
  -1  12   4       17.76       32.69    181.50 o 
   0  12   4       33.58      187.58    173.13 o 
   1  12   4      112.74      185.50    151.11 o 
   2  12   4     1059.78      949.65    577.41 o 
   3  12   4      598.13      447.16    467.16 o 
   4  12   4     8725.67     8689.67    415.82 o 
   5  12   4     5826.63     5493.03    711.12 o 
   6  12   4     1098.06      993.93    161.23 o 
   1  13   4     3768.44     3429.14    761.43 o 
   2  13   4     2109.99     2172.99    430.16 o 
   3  13   4      696.99      584.65    299.89 o 
   4  13   4     2742.35     2827.09    579.49 o 
   5  13   4      744.60      511.86    451.60 o 
  -2 -12   5     3746.83     3562.46    408.01 o 
  -1 -12   5     1063.48     1015.27    203.18 o 
   0 -12   5     4336.95     4587.46    364.24 o 
  -4 -11   5     2095.39     1857.98    468.22 o 
  -3 -11   5    30442.11    29586.19   1182.25 o 
  -2 -11   5     6764.21     6284.34    465.15 o 
  -1 -11   5     8069.28     8373.79    728.14 o 
   0 -11   5    19461.65    19606.39    636.42 o 
   1 -11   5     1442.17     1429.81    173.78 o 
   2 -11   5     4019.25     4157.12    384.76 o 
  -5 -10   5     8187.64     7903.30    540.84 o 
  -4 -10   5       35.30       45.55     67.56 o 
  -3 -10   5    13389.80    14059.84   1056.95 o 
  -2 -10   5    16074.58    15431.06   1121.34 o 
  -1 -10   5     2066.31     2052.56    217.68 o 
   0 -10   5    24930.83    26679.02    854.95 o 
   1 -10   5     9142.32     9767.87    572.81 o 
   2 -10   5     6964.56     7253.17    417.15 o 
   3 -10   5    17743.80    18605.97   1193.74 o 
  -6  -9   5     1122.62      962.40    143.16 o 
  -5  -9   5      339.79      328.95    256.03 o 
  -4  -9   5      559.94      571.36    170.31 o 
  -3  -9   5     1070.83     1111.85    277.50 o 
  -2  -9   5       38.11      114.21    159.74 o 
  -1  -9   5      220.62      247.44    164.50 o 
   0  -9   5     8736.60     9042.21    510.96 o 
   1  -9   5     3826.37     3851.00    322.46 o 
   2  -9   5      689.69      717.86    164.41 o 
   3  -9   5    10822.48    11813.91    696.10 o 
   4  -9   5     3270.38     3418.63    245.22 o 
  -6  -8   5       95.95      168.82    196.43 o 
  -5  -8   5     3909.23     3912.39    288.03 o 
  -4  -8   5     4279.58     4224.15    272.24 o 
  -3  -8   5     3311.77     3443.93    266.69 o 
  -2  -8   5     3970.33     3881.85    353.47 o 
  -1  -8   5      877.68      980.89    209.98 o 
   0  -8   5     3489.45     3743.28    241.36 o 
   1  -8   5     3882.48     3602.64    196.51 o 
   2  -8   5     2778.78     2658.61    226.08 o 
   3  -8   5       10.40       33.54     78.40 o 
   4  -8   5     3618.47     3673.14    292.03 o 
   5  -8   5      793.56      779.15    195.78 o 
  -7  -7   5     3095.67     2937.27    333.20 o 
  -6  -7   5      366.69      385.86    155.65 o 
  -5  -7   5     3248.66     3306.48    238.30 o 
  -4  -7   5     4570.66     4460.17    287.46 o 
  -3  -7   5      292.12      369.74    157.45 o 
  -2  -7   5     6461.68     6054.10    273.76 o 
  -1  -7   5     2950.44     2670.40    178.28 o 
   0  -7   5     3524.13     3510.01    149.73 o 
   1  -7   5     7239.58     6686.29    207.05 o 
   2  -7   5     3984.33     3889.72    195.19 o 
   3  -7   5     3837.95     3684.96    214.65 o 
   4  -7   5       94.75      127.89     76.59 o 
   5  -7   5     6002.82     6228.07    424.38 o 
   6  -7   5     2724.98     2955.86    339.61 o 
  -7  -6   5      314.76      349.07    141.55 o 
  -6  -6   5     3587.16     3765.44    287.54 o 
  -5  -6   5     2846.32     2846.43    314.75 o 
  -4  -6   5      291.15      451.18    170.55 o 
  -3  -6   5     6025.68     6051.92    274.89 o 
  -2  -6   5     2900.34     2924.26    138.02 o 
  -1  -6   5     2696.85     2699.07    147.83 o 
   0  -6   5       58.45       87.47     43.29 o 
   1  -6   5     1071.19     1154.06    134.75 o 
   2  -6   5      846.74      789.90    112.39 o 
   3  -6   5     6372.39     6179.68    249.69 o 
   4  -6   5      514.19      500.27    157.45 o 
   5  -6   5     5517.95     5677.46    332.01 o 
   6  -6   5     4292.74     4802.23    328.44 o 
   7  -6   5      665.59      784.26    192.11 o 
  -7  -5   5     3839.85     3755.06    259.96 o 
  -6  -5   5     2201.29     2327.84    317.42 o 
  -5  -5   5    12213.60    12742.25    599.27 o 
  -4  -5   5     5820.22     6164.77    299.20 o 
  -3  -5   5     9615.84     9929.70    268.62 o 
  -2  -5   5    27256.15    27524.52    600.16 o 
  -1  -5   5     3635.68     3764.43    141.68 o 
   0  -5   5    29003.68    29698.12    620.39 o 
   1  -5   5    17600.60    17410.86    313.76 o 
   2  -5   5     1751.33     1818.48    139.16 o 
   3  -5   5     6942.93     6739.34    257.02 o 
   4  -5   5      826.56      768.87    109.63 o 
   5  -5   5       53.01      138.01     88.18 o 
   6  -5   5      348.23      381.90    206.35 o 
   7  -5   5      248.13      263.68    122.80 o 
  -7  -4   5     3072.74     2711.88    247.72 o 
  -6  -4   5     1057.14     1084.05    162.79 o 
  -5  -4   5    24307.76    24967.52    887.22 o 
  -4  -4   5     5998.66     5898.75    292.91 o 
  -3  -4   5    12066.09    12713.73    273.21 o 
  -2  -4   5    70003.53    70508.42   1143.49 o 
  -1  -4   5     6780.17     6961.32    161.66 o 
   0  -4   5    32557.88    32292.18    420.14 o 
   1  -4   5    84968.95    81924.21    989.82 o 
   2  -4   5     1132.35     1267.52    111.51 o 
   3  -4   5    35292.81    35879.37   1030.64 o 
   4  -4   5    31756.71    30676.13    595.05 o 
   5  -4   5      171.38      180.12     58.12 o 
   6  -4   5    11603.01    13700.93   1213.08 o 
   7  -4   5    14427.45    16445.57    834.57 o 
   8  -4   5      267.75      228.85    185.05 o 
  -7  -3   5      418.59      353.99    148.80 o 
  -6  -3   5     2921.30     2939.08    220.00 o 
  -5  -3   5     1530.63     1659.60    214.54 o 
  -4  -3   5      125.72      154.23     48.09 o 
  -3  -3   5     4549.08     4680.00    150.66 o 
  -2  -3   5    13215.42    13306.18    280.95 o 
  -1  -3   5    13323.32    14135.14    220.02 o 
   0  -3   5    17649.11    18145.90    267.84 o 
   1  -3   5    52293.54    51387.40    610.39 o 
   2  -3   5     9448.56     9578.70    250.14 o 
   3  -3   5    52747.50    53859.01   1583.95 o 
   4  -3   5    52832.59    51566.93    891.34 o 
   5  -3   5       36.26       49.98     70.83 o 
   6  -3   5    31035.05    33149.88   1138.24 o 
   7  -3   5    19727.44    21614.62    827.35 o 
   8  -3   5        3.17      105.14    110.21 o 
  -7  -2   5    15182.48    14124.34    514.60 o 
  -6  -2   5    12071.19    11514.47    489.46 o 
  -5  -2   5      717.23      746.87    220.73 o 
  -4  -2   5    10074.91     9889.02    253.94 o 
  -3  -2   5    21766.02    22357.73    362.54 o 
  -2  -2   5     4690.71     4721.47    196.75 o 
  -1  -2   5    15015.60    15759.72    231.93 o 
   0  -2   5    16324.26    16598.62    446.50 o 
   1  -2   5     9351.32     9475.97    485.16 o 
   2  -2   5      221.86      308.78     60.49 o 
   3  -2   5     6075.77     5698.95    168.91 o 
   4  -2   5    43426.36    41774.13    894.60 o 
   5  -2   5     2331.46     2453.68    139.31 o 
   6  -2   5    14007.37    14020.40    530.12 o 
   7  -2   5    22136.16    23068.55    807.74 o 
   8  -2   5      128.14      187.57    116.64 o 
  -7  -1   5    14731.50    14537.76    532.95 o 
  -6  -1   5    26381.78    25970.80    878.54 o 
  -5  -1   5       12.96       46.59     44.14 o 
  -4  -1   5    28071.88    28085.88    532.73 o 
  -3  -1   5    32179.47    32465.89    466.88 o 
  -2  -1   5     8970.48     9520.62    195.23 o 
  -1  -1   5    76768.34    72409.40   1823.37 o 
   0  -1   5    18826.39    19526.22    293.91 o 
   1  -1   5     8777.79     8725.45    308.64 o 
   2  -1   5    15106.04    15123.89    250.48 o 
   3  -1   5      367.22      423.60     49.29 o 
   4  -1   5     2377.75     2462.88    125.19 o 
   5  -1   5       26.93       79.52     49.14 o 
   6  -1   5     5004.42     4707.66    232.86 o 
   7  -1   5     2382.69     2246.34    216.02 o 
   8  -1   5       34.39       79.28     80.32 o 
   9  -1   5     3300.23     3273.59    495.28 o 
  -7   0   5     5950.54     5874.69    312.45 o 
  -6   0   5    15053.72    14316.02    561.18 o 
  -5   0   5     3187.09     3134.67    195.52 o 
  -4   0   5    23082.88    23422.39    485.57 o 
  -3   0   5    31847.59    32236.00    493.21 o 
  -2   0   5      184.50      224.14     45.66 o 
  -1   0   5    73623.28    73628.70   1168.88 o 
   0   0   5    44073.29    43796.70    601.79 o 
   1   0   5     2146.05     2140.52     59.75 o 
   2   0   5    25465.08    23253.65    309.57 o 
   3   0   5     3694.41     3139.71    180.73 o 
   4   0   5     5787.59     6034.69    179.28 o 
   5   0   5    20750.99    21207.85    438.60 o 
   6   0   5      913.26      812.86    112.00 o 
   7   0   5     1567.11     1420.37    206.74 o 
   8   0   5      792.31      716.20    197.36 o 
   9   0   5      968.31      850.46    160.08 o 
  -7   1   5      536.47      503.72    109.02 o 
  -6   1   5      149.05      133.42    116.16 o 
  -5   1   5      811.27      817.31    160.91 o 
  -4   1   5      134.64      137.91     41.90 o 
  -3   1   5    10494.23    11028.47    323.97 o 
  -2   1   5      250.13      312.76     97.51 o 
  -1   1   5     9334.21     9751.49    179.74 o 
   0   1   5    27629.62    28023.01    415.74 o 
   1   1   5       42.29      141.23     38.41 o 
   2   1   5    16134.21    16836.24    530.22 o 
   3   1   5    10794.56    10256.69    209.19 o 
   4   1   5     6173.80     6056.84    189.36 o 
   5   1   5    20577.58    20040.58    345.13 o 
   6   1   5     1722.96     1695.12    116.58 o 
   7   1   5     4597.30     4544.46    218.49 o 
   8   1   5     1229.47     1099.17    186.07 o 
   9   1   5      514.82      430.39    308.91 o 
  -7   2   5      286.95      189.03    258.29 o 
  -6   2   5     2721.60     2621.21    192.48 o 
  -5   2   5      138.05      178.84     66.44 o 
  -4   2   5      646.86      666.95    115.48 o 
  -3   2   5      303.37      302.23     57.24 o 
  -2   2   5     2883.26     2833.69    106.32 o 
  -1   2   5     1446.70     1410.75     69.58 o 
   0   2   5      419.13      508.78     55.66 o 
   1   2   5    16992.73    17293.90    233.90 o 
   2   2   5     3636.81     3617.31    312.22 o 
   3   2   5     4996.02     4927.62    129.16 o 
   4   2   5    21404.62    21814.41    251.69 o 
   5   2   5        5.10       84.45     43.70 o 
   6   2   5     9104.31     9082.76    251.69 o 
   7   2   5     2315.45     2223.09    163.59 o 
   8   2   5     1245.41     1570.66    329.87 o 
   9   2   5      170.09      189.24     90.92 o 
  -6   3   5     1261.80     1190.51    141.71 o 
  -5   3   5     3859.09     3792.32    177.59 o 
  -4   3   5     4384.74     4447.17    186.53 o 
  -3   3   5     6662.09     6856.67    204.11 o 
  -2   3   5     1966.95     1998.28     99.87 o 
  -1   3   5    16221.57    16704.21    223.21 o 
   0   3   5     1676.45     1705.59     70.30 o 
   1   3   5     4642.16     4910.66    115.79 o 
   2   3   5    32278.47    30048.16    977.55 o 
   3   3   5       20.73       66.82     38.95 o 
   4   3   5    18133.31    18090.36    443.88 o 
   5   3   5    23612.29    24160.99    385.34 o 
   6   3   5     1611.94     1648.14    108.92 o 
   7   3   5    11802.54    12018.30    375.03 o 
   8   3   5     2367.37     2285.02    221.44 o 
   9   3   5     1569.15     1397.08    181.65 o 
  -6   4   5     4859.60     4467.06    412.41 o 
  -5   4   5       60.06       77.48     45.15 o 
  -4   4   5     4090.92     4256.20    175.27 o 
  -3   4   5      745.01      822.41     99.65 o 
  -2   4   5       23.80       33.68     34.49 o 
  -1   4   5       63.86       91.48     29.51 o 
   0   4   5      130.00      191.81     43.62 o 
   1   4   5     3144.33     3079.79     97.71 o 
   2   4   5     5025.46     4902.77    104.24 o 
   3   4   5     3821.95     4089.88     86.47 o 
   4   4   5    23756.05    24902.17    254.93 o 
   5   4   5    33246.25    34908.75    765.51 o 
   6   4   5        3.97       55.53     39.04 o 
   7   4   5    39439.32    38817.65   1132.24 o 
   8   4   5    12719.10    12346.66    385.30 o 
   9   4   5     2752.27     2683.55    206.12 o 
  -6   5   5    13962.78    14610.93   1240.52 o 
  -5   5   5     5690.84     5458.79    297.04 o 
  -4   5   5     3476.93     3643.43    173.22 o 
  -3   5   5    20159.95    21069.47    420.37 o 
  -2   5   5     2206.82     2034.95     91.00 o 
  -1   5   5     1968.19     1917.99     70.28 o 
   0   5   5     9960.29    10247.58    202.92 o 
   1   5   5     3908.61     4153.84    173.76 o 
   2   5   5       12.96       75.22     28.71 o 
   3   5   5     8563.66     8433.26    134.49 o 
   4   5   5     5671.77     5696.68    220.44 o 
   5   5   5      801.83      833.47     61.57 o 
   6   5   5      943.91      948.10    104.60 o 
   7   5   5     4013.94     4151.10    185.58 o 
   8   5   5     7256.24     6490.47    458.27 o 
   9   5   5      509.91      483.29    295.75 o 
  -5   6   5    12483.67    12248.29    788.93 o 
  -4   6   5     2195.73     1729.65    361.59 o 
  -3   6   5    43837.60    42263.84   5177.52 o 
  -2   6   5    24298.98    22158.70    708.30 o 
  -1   6   5    22789.42    21238.94    583.84 o 
   0   6   5    62372.16    55988.42   2157.13 o 
   1   6   5    12961.06    14147.11    475.93 o 
   2   6   5    24968.12    25685.47    583.51 o 
   3   6   5    56252.07    55851.26    654.63 o 
   4   6   5     5014.21     4797.93    156.53 o 
   5   6   5     9978.31    10583.26    214.64 o 
   6   6   5     8437.36     8982.53    254.13 o 
   7   6   5     2885.47     2884.55    174.88 o 
   8   6   5       23.25       32.72     29.76 o 
   9   6   5     2197.46     2115.76    219.64 o 
  -5   7   5     2394.47     2500.53    437.15 o 
  -4   7   5       52.03       76.52    107.42 o 
  -3   7   5    16857.51    17751.49   1022.40 o 
  -2   7   5    11066.48    12088.24    800.82 o 
  -1   7   5     3728.94     3842.31    265.70 o 
   0   7   5    47824.28    46196.31   1553.66 o 
   1   7   5     8730.43     9242.78    349.87 o 
   2   7   5     6849.20     6790.62    199.19 o 
   3   7   5    48655.93    48279.59   1362.21 o 
   4   7   5    12605.48    13086.74    429.21 o 
   5   7   5    14842.17    14501.88    521.62 o 
   6   7   5    43678.03    44677.26   2794.54 o 
   7   7   5      429.05      415.78    112.30 o 
   8   7   5    14441.94    14543.84    738.55 o 
   9   7   5     8563.50     7896.50    507.43 o 
  -4   8   5     2169.34     2252.02    404.94 o 
  -3   8   5      451.49      428.69    159.94 o 
  -2   8   5     1228.73     1664.95    344.50 o 
  -1   8   5     2207.85     1982.27    362.43 o 
   0   8   5    18671.42    18128.32   1073.22 o 
   1   8   5     8057.62     8795.73    548.14 o 
   2   8   5    11652.11    11758.75    273.01 o 
   3   8   5    15143.82    15634.39    374.28 o 
   4   8   5     4126.65     3997.05    140.02 o 
   5   8   5     7431.91     7455.27    233.90 o 
   6   8   5    26272.96    25287.62    664.85 o 
   7   8   5     6099.94     5522.77    212.05 o 
   8   8   5    11837.12    10844.08    503.31 o 
   9   8   5    12128.49    11558.23    661.66 o 
  -3   9   5       59.55       67.87    110.43 o 
  -2   9   5     7893.78     7346.50    766.71 o 
  -1   9   5     3394.91     3248.54    523.48 o 
   0   9   5      111.44      138.00    115.71 o 
   1   9   5     3015.83     3104.17    331.65 o 
   2   9   5      135.24      141.01     53.61 o 
   3   9   5      133.02      124.69     36.61 o 
   4   9   5      174.39      156.04     57.19 o 
   5   9   5       85.04       64.80     36.44 o 
   6   9   5     3487.06     3525.67    261.19 o 
   7   9   5     2413.01     2466.26    213.16 o 
   8   9   5      100.15       95.98     86.66 o 
  -2  10   5     8583.71     8433.10    611.34 o 
  -1  10   5     9662.93     9611.60    754.66 o 
   0  10   5      943.84      949.18    228.52 o 
   1  10   5    10532.42    11413.41    678.70 o 
   2  10   5     2065.75     2128.55     80.81 o 
   3  10   5     1937.71     1852.52    100.91 o 
   4  10   5     2300.80     2094.27    126.87 o 
   5  10   5      300.56      262.01     70.40 o 
   6  10   5     1371.72     1145.01    154.38 o 
   8  10   5      635.36      438.00    241.17 o 
  -1  11   5     3793.67     3537.31    561.74 o 
   0  11   5      811.02      812.23    202.23 o 
   1  11   5     2254.58     2486.17    357.60 o 
   2  11   5     1949.27     1880.92    642.43 o 
   3  11   5      278.78      267.60    126.98 o 
   4  11   5     3946.84     4009.08    252.65 o 
   5  11   5       15.86       33.04     74.06 o 
   6  11   5     3591.56     3503.66    276.71 o 
   7  11   5     1970.19     1977.19    326.23 o 
   0  12   5     3802.09     3491.01    559.47 o 
   1  12   5     2804.66     2618.37    346.77 o 
   2  12   5     1111.92     1094.20    345.56 o 
   3  12   5     1560.95     1596.49    260.85 o 
   4  12   5      283.56      379.39    138.43 o 
   5  12   5      343.80      316.24     91.63 o 
   6  12   5      359.51      235.75    240.26 o 
   3  13   5     7773.11     7381.53    707.42 o 
   4  13   5     6750.94     6634.61    752.51 o 
  -3 -11   6     8882.23     8607.17    799.94 o 
  -2 -11   6     3854.73     3662.04    563.17 o 
  -1 -11   6      704.12      620.84    186.59 o 
   0 -11   6     5985.93     6048.22    414.91 o 
   1 -11   6     1735.79     1839.69    293.47 o 
  -4 -10   6      921.40      702.19    209.83 o 
  -3 -10   6     4964.96     4762.58    723.02 o 
  -2 -10   6     3562.57     3487.37    348.11 o 
  -1 -10   6        5.08       25.06     86.09 o 
   0 -10   6     3563.33     3556.55    256.84 o 
   1 -10   6      767.81      735.07    213.84 o 
   2 -10   6     1236.26     1212.14    207.83 o 
   3 -10   6     3010.53     3074.14    346.53 o 
  -5  -9   6       13.39       19.52     44.02 o 
  -4  -9   6     1326.98     1353.67    151.14 o 
  -3  -9   6     1691.81     1578.45    213.78 o 
  -2  -9   6     2819.35     2767.40    340.04 o 
  -1  -9   6     3174.13     3194.69    422.11 o 
   0  -9   6      123.38      154.28    103.39 o 
   1  -9   6     3722.63     3879.20    272.34 o 
   2  -9   6     2018.06     1990.80    206.55 o 
   3  -9   6      469.11      509.23    116.22 o 
   4  -9   6     2727.55     2662.72    312.76 o 
  -6  -8   6     3375.24     3574.59    387.54 o 
  -5  -8   6     3113.59     3056.54    235.10 o 
  -4  -8   6     4566.39     4777.05    337.75 o 
  -3  -8   6    15411.20    16011.30   1332.94 o 
  -2  -8   6     1070.49     1030.31    301.39 o 
  -1  -8   6    20624.18    21403.11   1210.13 o 
   0  -8   6    11297.29    12007.14    534.81 o 
   1  -8   6        5.70       94.02    156.03 o 
   2  -8   6    11723.13    11332.76    697.70 o 
   3  -8   6     7327.76     7228.93    392.46 o 
   4  -8   6      101.62      110.84     71.99 o 
   5  -8   6     8290.51     8769.55    614.13 o 
  -6  -7   6       10.21       46.65    141.01 o 
  -5  -7   6      327.22      298.19    170.57 o 
  -4  -7   6       66.13       90.18     76.62 o 
  -3  -7   6     7104.12     6774.92    549.24 o 
  -2  -7   6     2768.07     2572.24    224.81 o 
  -1  -7   6     5655.85     5958.90    441.36 o 
   0  -7   6    31463.68    33846.73   1386.93 o 
   1  -7   6      320.24      428.39    227.48 o 
   2  -7   6    16732.60    16359.02    559.48 o 
   3  -7   6    25413.31    25892.65   1028.66 o 
   4  -7   6      359.36      409.04    106.52 o 
   5  -7   6    24456.43    25621.50    745.19 o 
   6  -7   6    12138.37    12982.82    781.96 o 
  -6  -6   6      778.05      748.73    226.25 o 
  -5  -6   6     5395.85     5592.22    363.39 o 
  -4  -6   6     3871.26     4034.39    266.70 o 
  -3  -6   6      783.09      683.25    234.41 o 
  -2  -6   6      259.59      417.22    158.54 o 
  -1  -6   6    12327.34    12383.42    416.77 o 
   0  -6   6     5809.67     5669.79    227.17 o 
   1  -6   6      903.97      867.20     92.81 o 
   2  -6   6    14143.76    14158.45    353.52 o 
   3  -6   6     8806.92     8645.32    368.82 o 
   4  -6   6      829.53      969.44    219.02 o 
   5  -6   6    14028.22    15374.68    665.69 o 
   6  -6   6    19377.73    20868.07    936.57 o 
  -7  -5   6    11533.68    11395.78    690.13 o 
  -6  -5   6      465.08      474.51    315.99 o 
  -5  -5   6    36293.71    38027.46   1585.76 o 
  -4  -5   6    12070.68    12038.76    743.95 o 
  -3  -5   6     5767.17     6016.62    281.09 o 
  -2  -5   6    30472.61    29714.99    641.75 o 
  -1  -5   6     3165.90     3369.27    145.71 o 
   0  -5   6     6959.73     7145.14    230.46 o 
   1  -5   6    15940.07    15984.99    319.28 o 
   2  -5   6     6351.43     6504.84    192.40 o 
   3  -5   6      144.85      227.94     65.57 o 
   4  -5   6     2599.66     2613.01    255.87 o 
   5  -5   6     2310.32     2387.57    222.75 o 
   6  -5   6     3217.85     3361.28    284.82 o 
   7  -5   6      308.91      370.54    135.36 o 
  -7  -4   6     7847.56     7541.86    487.48 o 
  -6  -4   6      976.94      865.85    261.92 o 
  -5  -4   6    18892.67    18782.25    650.91 o 
  -4  -4   6    29915.20    29935.59    803.59 o 
  -3  -4   6     1796.76     1796.16    162.90 o 
  -2  -4   6    54705.48    56122.14   1003.17 o 
  -1  -4   6    44345.88    45667.81    986.25 o 
   0  -4   6    12248.25    12691.63    312.64 o 
   1  -4   6    86937.48    86136.54   1454.00 o 
   2  -4   6    18228.00    19286.94    341.29 o 
   3  -4   6    12965.84    12920.82    364.45 o 
   4  -4   6    13672.74    13182.58    387.37 o 
   5  -4   6      638.63      666.49    140.90 o 
   6  -4   6     3095.98     3073.53    341.43 o 
   7  -4   6     2767.01     2811.08    303.77 o 
   8  -4   6      536.97      556.71    165.50 o 
  -7  -3   6      308.32      317.74    130.05 o 
  -6  -3   6       39.91       73.19     68.50 o 
  -5  -3   6     6224.09     6115.29    402.78 o 
  -4  -3   6     7713.32     7286.10    322.72 o 
  -3  -3   6       29.81       62.52     36.41 o 
  -2  -3   6    41335.89    41575.66    627.94 o 
  -1  -3   6    18896.86    19063.64    374.94 o 
   0  -3   6     6587.36     6842.11    172.90 o 
   1  -3   6    66617.37    70633.74   1196.43 o 
   2  -3   6     7684.12     7299.91    192.62 o 
   3  -3   6    14899.76    14762.87    355.82 o 
   4  -3   6    30640.08    28477.69    544.81 o 
   5  -3   6      733.10      713.35    108.74 o 
   6  -3   6     9398.60     9395.15   1207.77 o 
   7  -3   6    15598.39    16859.68    877.35 o 
   8  -3   6      472.78      528.09    145.69 o 
  -7  -2   6     1553.49     1253.48    230.39 o 
  -6  -2   6     6735.13     6276.12    396.31 o 
  -5  -2   6     1330.89     1231.12    192.89 o 
  -4  -2   6      150.66      182.54     78.20 o 
  -3  -2   6      614.16      648.62    153.10 o 
  -2  -2   6       90.52      134.70     46.96 o 
  -1  -2   6     6319.71     6344.14    149.51 o 
   0  -2   6      427.46      534.09     74.66 o 
   1  -2   6     5045.59     5251.39    190.97 o 
   2  -2   6    18941.18    18770.14    291.78 o 
   3  -2   6      270.13      415.50    126.77 o 
   4  -2   6    12164.73    12085.57    315.80 o 
   5  -2   6    11554.21    11061.78    295.44 o 
   6  -2   6     1326.96     1338.14    114.06 o 
   7  -2   6     9154.16     9428.37    779.54 o 
   8  -2   6     2709.68     2614.11    291.13 o 
  -7  -1   6     5758.69     5438.43    381.13 o 
  -6  -1   6     5320.24     5102.75    316.76 o 
  -5  -1   6      513.50      461.55    130.53 o 
  -4  -1   6     6528.06     6522.71    264.33 o 
  -3  -1   6     5310.74     5410.10    187.36 o 
  -2  -1   6     5208.83     5433.60    159.57 o 
  -1  -1   6    17044.94    17748.51    244.58 o 
   0  -1   6       46.76       92.02     31.86 o 
   1  -1   6     2728.11     2813.94    113.69 o 
   2  -1   6       35.75       71.63     35.35 o 
   3  -1   6     3561.24     3801.52    199.82 o 
   4  -1   6      269.47      270.48     94.93 o 
   5  -1   6      423.93      448.41     71.25 o 
   6  -1   6     2596.87     2581.84    155.41 o 
   7  -1   6       18.14       36.51     60.61 o 
   8  -1   6     2249.01     1892.97    313.73 o 
   9  -1   6     1358.45     1141.52    249.12 o 
  -7   0   6       37.14       43.26     61.61 o 
  -6   0   6     5376.83     5344.85    323.37 o 
  -5   0   6     3461.24     3600.69    277.50 o 
  -4   0   6      106.83      117.04     52.48 o 
  -3   0   6     8646.96     9404.88    253.77 o 
  -2   0   6      987.84     1075.06     90.80 o 
  -1   0   6    16593.53    17082.22    239.21 o 
   0   0   6     4760.93     5133.41    156.12 o 
   1   0   6    13453.62    13519.59    318.60 o 
   2   0   6      297.94      315.33     48.53 o 
   3   0   6    11265.48    10357.37    667.76 o 
   4   0   6    13132.16    12173.07    439.41 o 
   5   0   6      295.37      354.23    106.98 o 
   6   0   6    12039.50    11549.42    345.79 o 
   7   0   6     8107.52     7506.51    446.40 o 
   8   0   6     3166.36     2721.55    391.30 o 
   9   0   6     8739.70     8335.50   1849.65 o 
  -6   1   6       89.94       90.29     78.79 o 
  -5   1   6     3453.78     3225.05    286.31 o 
  -4   1   6     2558.50     2501.11    135.06 o 
  -3   1   6      118.95      158.22     47.51 o 
  -2   1   6     9506.48     9944.37    214.29 o 
  -1   1   6     1831.41     1795.96     98.70 o 
   0   1   6     1753.86     1842.37     84.98 o 
   1   1   6     2549.00     2572.46     69.01 o 
   2   1   6      829.18      886.50     52.82 o 
   3   1   6     1660.93     1743.42    101.97 o 
   4   1   6     3547.43     3414.01    107.11 o 
   5   1   6        3.50       34.88     38.04 o 
   6   1   6     3878.80     3951.51    232.58 o 
   7   1   6     3530.27     3574.41    250.96 o 
   8   1   6       61.52       78.72     49.71 o 
   9   1   6     7820.32     7978.88    746.70 o 
  -6   2   6     3255.46     3026.76    208.81 o 
  -5   2   6     2480.79     2582.39    169.48 o 
  -4   2   6    24446.26    24871.32    674.94 o 
  -3   2   6     4611.46     4493.29    156.18 o 
  -2   2   6    15850.19    16040.28    304.16 o 
  -1   2   6    71406.66    69860.70   1067.61 o 
   0   2   6      547.45      595.84     59.59 o 
   1   2   6    31001.57    30765.28    318.11 o 
   2   2   6    25860.83    26168.31    801.68 o 
   3   2   6       84.56      116.99     58.99 o 
   4   2   6     7356.50     7325.00    238.35 o 
   5   2   6    10965.05    10651.38    229.96 o 
   6   2   6     1074.27     1089.04    116.85 o 
   7   2   6      237.69      231.87     83.97 o 
   8   2   6     2722.83     2907.17    276.69 o 
   9   2   6     2819.52     2518.90    332.21 o 
  -6   3   6     2480.64     2211.54    253.07 o 
  -5   3   6      851.34      797.08    104.64 o 
  -4   3   6    12874.75    12925.80    544.69 o 
  -3   3   6     9738.39     9966.12    275.80 o 
  -2   3   6     7645.04     7593.94    186.63 o 
  -1   3   6    42578.75    43046.64    553.04 o 
   0   3   6    20361.97    20846.20    297.64 o 
   1   3   6    28185.60    28335.62    267.26 o 
   2   3   6    58604.54    59075.59    836.44 o 
   3   3   6     5070.20     5057.54    286.67 o 
   4   3   6    38861.17    37680.91    605.44 o 
   5   3   6    35847.12    36081.23    705.39 o 
   6   3   6      670.91      661.43     80.67 o 
   7   3   6    20890.29    20631.90    590.73 o 
   8   3   6    10899.97    10517.68    373.71 o 
   9   3   6      143.83      179.35    104.91 o 
  -5   4   6     2373.26     2445.11    172.44 o 
  -4   4   6     1607.39     1561.66    146.98 o 
  -3   4   6       16.91       49.54     43.69 o 
  -2   4   6     5424.72     5234.18    162.17 o 
  -1   4   6    19982.82    20266.88    414.21 o 
   0   4   6     4210.64     4158.53    129.45 o 
   1   4   6    13124.65    13539.09    293.85 o 
   3   4   6     4677.14     4672.55    147.07 o 
   4   4   6    47989.70    48837.79    710.34 o 
   5   4   6    58520.46    57773.02   1467.62 o 
   6   4   6       34.90       67.69     48.32 o 
   7   4   6    18711.63    18640.11    555.58 o 
   8   4   6    26345.22    25297.21   1311.76 o 
   9   4   6      436.00      380.20    256.68 o 
  -5   5   6     8617.97     8567.60    601.91 o 
  -4   5   6        3.39       30.31     46.78 o 
  -3   5   6     8638.07     9026.92    396.94 o 
  -2   5   6    14351.85    14604.58    580.88 o 
  -1   5   6       30.29       48.74     23.30 o 
   0   5   6     6617.82     6855.23    254.36 o 
   1   5   6     6346.19     6437.00    142.28 o 
   2   5   6      148.41      207.98     50.98 o 
   3   5   6       25.69       70.66     29.32 o 
   4   5   6     3405.55     3326.07    177.34 o 
   5   5   6    11786.53    12756.54    402.34 o 
   6   5   6     1985.72     2002.29    131.71 o 
   7   5   6    13696.05    13446.89    407.46 o 
   8   5   6    11804.75    11702.83    814.52 o 
   9   5   6      443.45      512.85    170.91 o 
  -5   6   6    17393.59    15665.21   1231.22 o 
  -4   6   6        1.78      119.55    136.35 o 
  -3   6   6    30131.53    29878.82   1335.63 o 
  -2   6   6    18169.99    17876.76   2116.09 o 
  -1   6   6      208.52      217.68     95.85 o 
   0   6   6    28659.53    30157.73    888.96 o 
   1   6   6    16842.37    16456.33    269.35 o 
   2   6   6     1781.24     1825.67     84.19 o 
   3   6   6    16636.44    16357.37    269.13 o 
   4   6   6     2451.65     2560.85    102.02 o 
   5   6   6       45.61       82.30     34.41 o 
   6   6   6      872.26      864.15     70.77 o 
   7   6   6     1322.66     1291.76     90.39 o 
   8   6   6     1096.73      913.98    143.40 o 
   9   6   6       34.95       69.04     76.23 o 
  -4   7   6     1373.93     1086.92    266.79 o 
  -3   7   6     3042.83     2984.28    355.57 o 
  -2   7   6    18727.14    20076.61   1020.38 o 
  -1   7   6        1.12       31.78     71.54 o 
   0   7   6    27593.10    26510.74    768.90 o 
   1   7   6    22301.33    22811.12    433.38 o 
   2   7   6     6147.65     6400.44    168.00 o 
   3   7   6    25888.60    26913.14    723.22 o 
   4   7   6     2593.93     2824.96    147.87 o 
   5   7   6    12082.47    12263.51    488.96 o 
   6   7   6     6716.52     7145.77    240.10 o 
   7   7   6       55.57       67.71     29.31 o 
   8   7   6     3046.79     2924.79    183.25 o 
   9   7   6      844.97      662.66     96.67 o 
  -3   8   6      339.99      397.83    158.89 o 
  -2   8   6     2450.96     2345.72    317.64 o 
  -1   8   6      520.53      558.43    195.38 o 
   0   8   6     5912.45     5121.71    306.94 o 
   1   8   6     6753.82     7652.36    530.26 o 
   2   8   6     1825.80     1963.63     76.42 o 
   3   8   6     3743.84     3905.55    138.71 o 
   4   8   6     3273.37     3197.00    120.66 o 
   5   8   6       16.69       23.01     22.51 o 
   6   8   6     7999.39     8305.22    377.08 o 
   7   8   6     1656.20     1698.58    198.32 o 
   8   8   6      906.59      885.61    192.87 o 
   9   8   6     1835.41     1600.14    226.79 o 
  -3   9   6     3223.22     2890.07    462.25 o 
  -2   9   6      823.84      799.78    211.36 o 
  -1   9   6      583.18      531.71    174.22 o 
   0   9   6     3663.72     3231.30    503.65 o 
   1   9   6       18.91       44.67    161.07 o 
   2   9   6     5718.17     6524.08    340.56 o 
   3   9   6     7175.72     7499.53    221.89 o 
   4   9   6     1033.30     1076.37     91.65 o 
   5   9   6     2933.04     3063.71    150.44 o 
   6   9   6       27.13       32.24     39.31 o 
   7   9   6     3184.74     2735.40    270.73 o 
   8   9   6       88.39       52.25     63.64 o 
  -2  10   6      836.84      705.44    194.06 o 
  -1  10   6      136.36      251.64    150.59 o 
   0  10   6     1927.28     1760.88    330.74 o 
   1  10   6     1168.00     1191.37    418.18 o 
   2  10   6     2193.22     2052.38    249.85 o 
   3  10   6     8388.54     8668.86    285.72 o 
   4  10   6     1777.06     1628.44    104.18 o 
   5  10   6    11663.07    11066.54    913.87 o 
   6  10   6    10588.32    10626.69    549.82 o 
   7  10   6      719.66      793.28    186.40 o 
   8  10   6    14280.94    13381.96   1093.43 o 
  -1  11   6      121.52      124.68    135.80 o 
   0  11   6      886.85      754.41    198.43 o 
   1  11   6       23.38       48.03    135.09 o 
   2  11   6      760.61      736.67    637.47 o 
   3  11   6     5662.35     5283.50    474.17 o 
   4  11   6      561.27      568.88    116.17 o 
   5  11   6     5417.89     5308.93    293.77 o 
   6  11   6    12443.33    12673.11    420.91 o 
   7  11   6       21.03       67.39     96.50 o 
   1  12   6     7356.57     8243.67    777.07 o 
   2  12   6     2156.20     2714.42    452.72 o 
   3  12   6     2162.52     1875.35    306.22 o 
   4  12   6     3144.32     3048.79    494.34 o 
   5  12   6     1287.97     1248.83    281.61 o 
   6  12   6      270.81      127.03    151.66 o 
  -1 -11   7     4023.86     4049.68    333.59 o 
  -3 -10   7      253.59      209.94    380.77 o 
  -2 -10   7      202.18      329.53    185.35 o 
  -1 -10   7     1869.74     1835.93    206.57 o 
   0 -10   7       80.90       81.07    115.07 o 
   1 -10   7     2654.88     2751.41    283.07 o 
   2 -10   7     6836.86     6529.91    449.75 o 
  -4  -9   7     5487.83     5720.98    407.22 o 
  -3  -9   7     6734.31     6683.15    530.19 o 
  -2  -9   7      609.50      452.79    548.22 o 
  -1  -9   7     3895.18     3689.48    431.62 o 
   0  -9   7     2720.09     2616.49    277.81 o 
   1  -9   7      323.22      333.66    221.11 o 
   2  -9   7       64.93      112.87    122.74 o 
   3  -9   7      443.00      418.49    103.80 o 
   4  -9   7     3521.37     3171.77    356.09 o 
  -5  -8   7     6505.66     6282.29    516.54 o 
  -4  -8   7     2045.54     1915.46    207.97 o 
  -3  -8   7    27868.73    29278.98   2370.51 o 
  -2  -8   7     8285.48     8372.95    659.60 o 
  -1  -8   7     5355.13     5117.47    445.22 o 
   0  -8   7    36551.86    37716.41   1735.68 o 
   1  -8   7     4609.37     4560.97    274.85 o 
   2  -8   7    10395.59     9717.94    751.37 o 
   3  -8   7    18499.80    18079.93    911.85 o 
   4  -8   7       10.39       40.17     62.88 o 
   5  -8   7     2196.41     2369.85    324.28 o 
  -5  -7   7     5470.43     5497.83    318.34 o 
  -4  -7   7     3910.34     3482.61    645.53 o 
  -3  -7   7    23023.58    23599.47    835.27 o 
  -2  -7   7     7826.24     7461.56    391.24 o 
  -1  -7   7    14545.91    14285.01    836.24 o 
   1  -7   7     7825.09     7550.51    375.82 o 
   2  -7   7    20035.16    20588.07    854.14 o 
   3  -7   7    32920.33    33565.02   1194.82 o 
   4  -7   7     1371.00     1368.03    190.81 o 
   5  -7   7    18237.69    18869.52   1137.58 o 
  -6  -6   7      158.10      189.76    158.59 o 
  -5  -6   7     1181.12     1286.63    273.16 o 
  -4  -6   7     2249.22     2080.56    226.37 o 
  -3  -6   7     7288.90     7152.68    377.73 o 
  -2  -6   7     1840.39     1875.54    217.69 o 
  -1  -6   7     1613.76     1939.64    285.14 o 
   0  -6   7    17442.65    18048.92    585.38 o 
   1  -6   7     7434.78     7445.93    254.80 o 
   2  -6   7     4248.74     4038.28    180.80 o 
   3  -6   7    36126.20    36449.43   1259.70 o 
   4  -6   7     4311.48     4380.47    274.89 o 
   5  -6   7     8761.61     9123.99    538.55 o 
   6  -6   7    21905.04    22831.27    789.57 o 
  -6  -5   7     1219.44     1089.79    247.42 o 
  -5  -5   7    11346.99    11748.96    570.52 o 
  -4  -5   7     6646.03     6592.95    329.28 o 
  -3  -5   7      128.59      130.12     81.74 o 
  -2  -5   7     1675.71     1710.28    143.53 o 
  -1  -5   7     5578.95     5885.71    243.11 o 
   0  -5   7       15.90       40.70     46.84 o 
   1  -5   7     5065.22     5077.27    189.63 o 
   2  -5   7     2499.42     2402.01    199.83 o 
   3  -5   7      402.93      459.45    143.76 o 
   4  -5   7     2829.81     2858.57    270.78 o 
   5  -5   7      553.93      534.64    215.27 o 
   6  -5   7     5061.70     5834.41    368.11 o 
   7  -5   7     1708.06     1925.21    254.12 o 
  -6  -4   7     3140.91     3037.48    512.96 o 
  -5  -4   7    15272.29    15382.30    800.58 o 
  -4  -4   7    15696.27    16312.91    825.89 o 
  -3  -4   7      174.62      204.28    103.26 o 
  -2  -4   7     9145.57     9534.18    295.55 o 
  -1  -4   7     7804.80     7801.85    213.84 o 
   0  -4   7      485.63      484.16    131.47 o 
   1  -4   7    22956.91    22702.70    448.05 o 
   2  -4   7     1140.65      990.98     97.05 o 
   3  -4   7     4506.62     4498.78    177.49 o 
   4  -4   7       39.88      131.97    101.70 o 
   5  -4   7     5548.16     5861.26    350.67 o 
   6  -4   7      486.22      605.64    191.41 o 
   7  -4   7     1270.34     1365.85    206.83 o 
  -6  -3   7     1395.22     1280.75    149.59 o 
  -5  -3   7      186.51      229.66    117.19 o 
  -4  -3   7     7791.10     7564.08    430.24 o 
  -3  -3   7      274.24      380.03     94.51 o 
  -2  -3   7     4362.96     4230.19    169.20 o 
  -1  -3   7     9802.55    10095.21    249.77 o 
   0  -3   7      298.46      338.19     82.20 o 
   1  -3   7     7306.19     7573.25    234.59 o 
   2  -3   7    10163.24    10099.81    237.76 o 
   3  -3   7     2598.17     2532.58    125.46 o 
   4  -3   7     8219.53     7687.71    335.40 o 
   5  -3   7       82.25       75.71     79.52 o 
   6  -3   7     6496.58     6725.55    563.80 o 
   7  -3   7      437.38      555.40    149.92 o 
   8  -3   7     1588.36     1545.54    234.12 o 
  -6  -2   7     1447.76     1485.91    190.54 o 
  -5  -2   7     4866.80     4787.99    281.64 o 
  -4  -2   7       45.58      130.18     67.92 o 
  -2  -2   7     4406.16     4535.23    200.48 o 
  -1  -2   7     2249.53     2264.73    116.19 o 
   0  -2   7    20476.96    20904.49    460.66 o 
   1  -2   7     1767.03     1764.80    113.99 o 
   2  -2   7     2138.53     2114.15    111.40 o 
   3  -2   7     7672.81     7739.50    191.67 o 
   4  -2   7      212.29      187.80     73.10 o 
   5  -2   7      290.20      286.30     63.22 o 
   6  -2   7       18.07       72.97     65.87 o 
   7  -2   7        8.27       60.47     80.09 o 
   8  -2   7     1834.15     1815.44    338.33 o 
  -6  -1   7      136.65      133.67     88.36 o 
  -5  -1   7     2499.56     2463.24    210.29 o 
  -4  -1   7     3187.40     3416.97    226.95 o 
  -3  -1   7     1018.18     1005.51     92.06 o 
  -2  -1   7    20857.21    21621.65    378.07 o 
  -1  -1   7     2036.36     2077.30    104.73 o 
   0  -1   7    15963.40    16168.96    312.56 o 
   1  -1   7    33059.66    31424.58    897.80 o 
   2  -1   7       19.20       61.21     37.71 o 
   3  -1   7    19039.56    19380.95    327.23 o 
   4  -1   7    22816.51    21943.80    476.76 o 
   5  -1   7     2872.70     2895.16    174.66 o 
   6  -1   7    16034.63    15387.04    465.57 o 
   7  -1   7     4026.61     3875.54    207.39 o 
   8  -1   7     1775.52     1401.86    201.26 o 
  -6   0   7      372.73      323.57    108.41 o 
  -5   0   7        7.21      112.91     97.75 o 
  -4   0   7      191.19      191.89     61.03 o 
  -3   0   7     1595.64     1597.61    110.57 o 
  -2   0   7    15664.34    15554.91    297.97 o 
  -1   0   7     5094.19     5201.83    142.18 o 
   0   0   7    29522.19    30909.77    531.82 o 
   1   0   7    41816.63    41328.78    611.89 o 
   2   0   7     1007.62      968.46     56.69 o 
   3   0   7    33382.69    33594.20    785.88 o 
   4   0   7    41705.97    40171.74   2182.22 o 
   5   0   7      455.95      538.34     68.72 o 
   6   0   7    42362.23    43242.45   2718.72 o 
   7   0   7    18053.95    16306.09   1310.07 o 
   8   0   7      550.27      530.47    198.66 o 
   9   0   7    14446.46    14110.26   1640.14 o 
  -6   1   7     5619.69     5277.68    366.13 o 
  -5   1   7      680.19      690.64    154.52 o 
  -4   1   7    12178.08    12587.96    460.44 o 
  -3   1   7     2459.33     2425.42    118.13 o 
  -2   1   7       17.76       60.71     38.69 o 
  -1   1   7     4158.88     4194.30    133.53 o 
   0   1   7     4689.30     4872.45    143.36 o 
   1   1   7     5858.27     5565.07    139.64 o 
   2   1   7      262.12      400.65     68.44 o 
   3   1   7     8567.27     8085.29    347.09 o 
   4   1   7    11589.16    11803.59    705.28 o 
   5   1   7      634.16      762.50     71.52 o 
   6   1   7    15339.45    15558.90    395.36 o 
   7   1   7    31157.56    30118.26    938.08 o 
   8   1   7      555.63      465.08    114.80 o 
   9   1   7    20701.40    20768.79   2147.63 o 
  -6   2   7    15311.87    14680.91    879.59 o 
  -5   2   7     1351.21     1205.78    153.88 o 
  -4   2   7    32183.42    31762.78    779.54 o 
  -3   2   7    21840.04    22074.20    440.34 o 
  -2   2   7     8974.88     8986.30    233.11 o 
  -1   2   7    33021.20    32667.91    497.94 o 
   0   2   7    14740.04    14449.75    288.64 o 
   1   2   7     1764.74     1783.45     97.87 o 
   2   2   7    18220.39    18457.94    548.02 o 
   3   2   7    19930.54    21197.25    720.99 o 
   4   2   7       89.97      137.82     88.74 o 
   5   2   7    10080.03     9894.24    293.11 o 
   6   2   7     8810.52     8667.59    253.62 o 
   7   2   7     1520.90     1407.91    104.83 o 
   8   2   7       33.16       74.34     57.19 o 
   9   2   7     5373.97     5296.59    862.56 o 
  -5   3   7      125.90      125.58     76.09 o 
  -4   3   7    18201.55    18781.79    542.72 o 
  -3   3   7    21260.01    21527.15    588.70 o 
  -2   3   7      123.72      215.20     46.00 o 
  -1   3   7    55318.25    54330.11    708.60 o 
   0   3   7    27696.77    27875.53    396.98 o 
   1   3   7    13473.14    13307.79    257.19 o 
   2   3   7    89111.29    86097.76   5808.18 o 
   3   3   7     4906.75     5129.00    240.70 o 
   4   3   7    17232.17    17778.42    574.61 o 
   5   3   7    22580.70    23650.33    354.93 o 
   6   3   7       36.82       54.46     25.99 o 
   7   3   7     4362.44     4065.55    189.50 o 
   8   3   7     2537.47     2365.01    215.35 o 
   9   3   7      107.07       98.49     54.39 o 
  -5   4   7      893.44      623.69    495.50 o 
  -4   4   7     5380.65     5234.93    332.44 o 
  -3   4   7     7248.95     7370.89    287.35 o 
  -2   4   7      433.84      439.09     56.14 o 
  -1   4   7    17756.29    18265.92    428.34 o 
   0   4   7    22433.29    22160.57    655.14 o 
   1   4   7     3108.14     3222.65    100.60 o 
   2   4   7    46904.29    48262.94    678.76 o 
   3   4   7    28975.40    27962.33   1069.63 o 
   4   4   7     6656.58     6606.04    310.07 o 
   5   4   7    20618.38    21754.32    519.85 o 
   6   4   7     6087.38     6129.42    187.95 o 
   7   4   7     7656.75     7571.33    301.15 o 
   8   4   7    14010.94    15025.93   1559.38 o 
   9   4   7      596.59      469.70    244.17 o 
  -5   5   7     2862.77     3110.62    500.90 o 
  -4   5   7      195.48      213.00    168.39 o 
  -3   5   7     3057.58     3160.67    138.05 o 
  -2   5   7      412.69      436.20     64.61 o 
  -1   5   7      165.88      196.30     37.42 o 
   0   5   7     2388.49     2262.07    105.73 o 
   1   5   7      563.67      602.37    106.14 o 
   2   5   7     7640.17     7578.65    291.02 o 
   3   5   7     4311.45     4208.13     88.99 o 
   4   5   7      637.12      626.35     36.88 o 
   5   5   7     6294.42     6633.01    204.88 o 
   6   5   7      114.27      165.07     66.24 o 
   7   5   7      750.45      725.89     77.17 o 
   8   5   7     7437.21     7119.50    556.27 o 
   9   5   7     1362.44     1193.41    300.67 o 
  -4   6   7      869.72      794.49    269.36 o 
  -3   6   7     2058.15     2040.52    244.38 o 
  -2   6   7     6792.38     7040.09    686.69 o 
  -1   6   7      580.42      628.56     57.37 o 
   0   6   7     4915.39     5119.35    200.08 o 
   1   6   7       92.87      158.52     52.66 o 
   2   6   7     5046.05     5063.68    172.44 o 
   3   6   7       13.89       34.38     25.24 o 
   4   6   7     2835.44     2837.65     94.52 o 
   5   6   7     2498.50     2508.47     79.33 o 
   6   6   7     1209.07     1148.26    114.40 o 
   7   6   7     4495.33     4580.59    212.43 o 
   8   6   7      341.22      280.43    146.61 o 
   9   6   7     5185.84     4845.62    386.21 o 
  -3   7   7      125.07      226.89    119.34 o 
  -2   7   7     2790.16     3146.96    600.77 o 
  -1   7   7        1.65       55.68     79.49 o 
   0   7   7     9261.35     9465.17    729.89 o 
   1   7   7       93.09      132.37     45.95 o 
   2   7   7     5629.62     5886.53    179.47 o 
   3   7   7     2535.98     2597.74    165.80 o 
   4   7   7     4235.17     4218.81    127.14 o 
   5   7   7     5022.56     4949.23    155.77 o 
   6   7   7       51.86       46.24     29.22 o 
   7   7   7     4897.34     4943.59    238.58 o 
   8   7   7     5488.43     5435.29    496.13 o 
   9   7   7       38.85       71.17     62.21 o 
  -3   8   7     8349.87     7995.31    714.30 o 
  -1   8   7     6138.50     6089.87    474.77 o 
   0   8   7     2964.39     3121.85    504.65 o 
   1   8   7     3232.23     3385.74    415.96 o 
   2   8   7     1036.98     1096.60     92.77 o 
   3   8   7      908.69      911.07     62.53 o 
   4   8   7      381.95      283.68     89.87 o 
   5   8   7      751.29      667.01     66.94 o 
   6   8   7       43.15       75.04     88.41 o 
   7   8   7     2719.59     2902.79    351.03 o 
   8   8   7     4620.75     4231.31    211.91 o 
  -2   9   7     5294.02     5320.07    616.01 o 
  -1   9   7     5709.64     5959.37    532.92 o 
   0   9   7    16671.78    16067.79   1158.17 o 
   1   9   7     1405.41     1435.60    293.74 o 
   2   9   7    10880.63    11171.39    466.34 o 
   3   9   7    10663.01    10625.27    444.04 o 
   4   9   7     2371.35     2319.10    178.19 o 
   5   9   7     3207.90     3049.69    178.56 o 
   6   9   7     4155.78     4025.10    282.02 o 
   7   9   7      890.23      906.28    169.06 o 
   8   9   7      828.24      607.26    244.71 o 
  -1  10   7     2163.79     2021.84    366.20 o 
   0  10   7    23009.08    22564.13   1045.92 o 
   1  10   7     5080.30     4697.03    435.00 o 
   2  10   7    11885.51    12280.77   1065.21 o 
   3  10   7    33899.05    32394.50    809.68 o 
   4  10   7     1044.50      978.49    139.10 o 
   5  10   7    14623.85    14664.02    701.21 o 
   6  10   7    23095.12    21809.57   1259.82 o 
   7  10   7       60.88       43.86    102.08 o 
   0  11   7     3481.29     3065.94    497.64 o 
   1  11   7     2256.75     2008.51    284.08 o 
   2  11   7     2213.38     2322.63    500.70 o 
   3  11   7    12476.07    12304.70    797.19 o 
   4  11   7     2683.77     2327.61    328.34 o 
   5  11   7     9048.95     9000.70    330.88 o 
   6  11   7    15309.12    13727.42   1031.05 o 
   2  12   7     1421.27     1249.70    280.59 o 
   3  12   7      372.46      527.82    166.47 o 
   4  12   7       20.44       29.30     82.19 o 
  -1 -10   8    12082.35    11506.82    691.97 o 
   0 -10   8     4561.93     4075.61    343.31 o 
   1 -10   8     6052.98     6195.22    485.27 o 
  -3  -9   8     6751.41     6839.86    693.24 o 
  -2  -9   8     2344.11     2297.71    362.14 o 
  -1  -9   8      711.34      746.75    274.18 o 
   0  -9   8      181.77      282.84    194.96 o 
   1  -9   8     3970.48     4039.77    283.53 o 
   2  -9   8     3330.38     3207.51    240.13 o 
   3  -9   8      822.54      757.35    136.10 o 
  -4  -8   8      409.46      270.02    278.80 o 
  -3  -8   8    20517.39    20668.39    692.53 o 
  -2  -8   8     9415.89     9084.89    716.84 o 
  -1  -8   8     4251.57     3879.70    440.86 o 
   0  -8   8     7072.18     7390.96    501.13 o 
   1  -8   8     1575.72     1627.49    214.54 o 
   2  -8   8      917.23      841.92    145.28 o 
   3  -8   8     1893.36     1830.19    186.98 o 
   4  -8   8     1331.80     1262.44    211.88 o 
  -5  -7   8     4720.51     4495.72    341.79 o 
  -4  -7   8       10.39       60.64     72.91 o 
  -3  -7   8    12087.25    12012.52    574.31 o 
  -2  -7   8    11908.75    11311.03    476.98 o 
  -1  -7   8      157.25      267.04    201.83 o 
   0  -7   8    28999.99    31065.97   1428.38 o 
   1  -7   8     7271.98     7107.66    361.58 o 
   2  -7   8     3024.35     2938.61    236.85 o 
   3  -7   8    15792.36    16404.08    847.99 o 
   4  -7   8     1231.27     1101.12    155.24 o 
   5  -7   8     3202.84     3412.03    379.89 o 
  -5  -6   8     1320.77     1302.44    275.35 o 
  -4  -6   8      639.10      871.81    212.11 o 
  -3  -6   8      693.04      701.82    282.22 o 
  -2  -6   8     9384.48     9824.83    429.02 o 
  -1  -6   8     2299.27     2477.23    366.95 o 
   0  -6   8     5227.85     5317.99    557.23 o 
   1  -6   8    14100.53    13822.07    552.93 o 
   2  -6   8      572.83      600.50    130.94 o 
   3  -6   8     5025.94     5170.67    305.89 o 
   4  -6   8     1957.34     2124.40    221.55 o 
   5  -6   8     1594.49     1700.45    205.51 o 
   6  -6   8     1946.68     1980.73    254.46 o 
  -5  -5   8     2447.71     2351.96    194.64 o 
  -4  -5   8      140.93      241.16    151.58 o 
  -3  -5   8      627.16      655.66    261.21 o 
  -2  -5   8      660.05      652.56    160.31 o 
  -1  -5   8     2389.71     2266.70    158.06 o 
   0  -5   8     4959.53     5076.00    428.20 o 
   1  -5   8      202.76      221.39     83.89 o 
   2  -5   8     9169.22     9368.81    544.23 o 
   3  -5   8       39.03       49.05     40.53 o 
   4  -5   8     4209.46     3973.95    248.93 o 
   5  -5   8     2748.72     2599.94    292.72 o 
   6  -5   8     1214.46     1440.92    230.08 o 
  -5  -4   8      639.39      675.04    177.35 o 
  -4  -4   8       58.07       92.12     63.05 o 
  -3  -4   8     1871.51     1870.46    158.05 o 
  -2  -4   8      321.22      408.35    256.66 o 
  -1  -4   8     2190.74     2169.66    130.21 o 
   0  -4   8    15233.41    16282.08    506.73 o 
   1  -4   8      498.37      544.49    146.97 o 
   2  -4   8    14259.93    14951.41    476.16 o 
   3  -4   8    12851.77    13271.64    354.44 o 
   4  -4   8     1618.32     1472.01    203.86 o 
   5  -4   8    14781.18    15153.47    605.73 o 
   6  -4   8     7417.72     7875.24    440.68 o 
   7  -4   8     1727.06     1991.91    257.22 o 
  -5  -3   8     1745.59     1829.19    178.28 o 
  -4  -3   8        4.94       44.92     43.14 o 
  -3  -3   8     2299.96     2403.31    208.42 o 
  -2  -3   8       37.81       70.87     37.51 o 
  -1  -3   8        6.69       40.88     50.10 o 
   0  -3   8      112.79      244.44     76.67 o 
   1  -3   8     2030.54     2084.64    191.76 o 
   2  -3   8     2807.63     2901.04    155.31 o 
   3  -3   8    13469.39    13542.82    403.50 o 
   4  -3   8       24.48       64.19     28.55 o 
   5  -3   8    18993.29    20507.83    864.07 o 
   6  -3   8     9148.98     9933.58    462.99 o 
   7  -3   8      871.83      966.77    210.88 o 
  -5  -2   8    17793.18    18687.35    816.21 o 
  -4  -2   8     3453.76     3191.79    215.05 o 
  -3  -2   8     3126.07     3199.11    224.28 o 
  -2  -2   8    25513.51    26396.91    609.81 o 
  -1  -2   8     5129.68     5259.74    172.80 o 
   0  -2   8     3676.86     3726.61    139.35 o 
   1  -2   8    22700.80    22989.54    440.99 o 
   2  -2   8     2712.89     2731.65    120.50 o 
   3  -2   8        3.42       92.37     31.41 o 
   4  -2   8     2002.56     1966.19    171.96 o 
   5  -2   8     5731.00     5921.23    315.19 o 
   6  -2   8     4441.64     4340.65    321.14 o 
   7  -2   8     1516.59     1428.63    158.38 o 
   8  -2   8     7082.55     7461.55    721.94 o 
  -5  -1   8    18230.62    17887.05   1257.36 o 
  -4  -1   8    11385.24    11454.22    470.70 o 
  -3  -1   8     7129.31     7367.41    343.74 o 
  -2  -1   8    38651.01    39548.16    475.79 o 
  -1  -1   8    13367.82    13621.40    301.95 o 
   0  -1   8    18823.95    19827.20    351.83 o 
   1  -1   8    51244.38    50282.50    885.04 o 
   2  -1   8     8412.91     8412.93    185.83 o 
   3  -1   8    31130.34    31191.09    447.19 o 
   4  -1   8    22475.12    22818.23    641.17 o 
   5  -1   8      186.42      357.28    103.32 o 
   6  -1   8     5765.50     5417.44    244.06 o 
   7  -1   8     3265.28     3290.58    286.77 o 
   8  -1   8     1579.64     1370.86    310.17 o 
  -5   0   8    10376.13    10105.02    404.64 o 
  -4   0   8     5356.50     5166.38    281.05 o 
  -3   0   8     3032.36     3051.42    170.53 o 
  -2   0   8    32817.27    33197.68    635.14 o 
  -1   0   8    11050.32    11359.87    290.40 o 
   0   0   8     8279.31     8230.12    188.27 o 
   1   0   8    58745.36    58556.32   1710.41 o 
   2   0   8    17461.80    17975.34    297.42 o 
   3   0   8    15266.01    14818.93    257.90 o 
   4   0   8    76024.59    68945.58   3534.73 o 
   5   0   8     3767.38     3413.30    444.39 o 
   6   0   8    19018.12    18920.59    878.24 o 
   7   0   8    22997.55    22044.78   1322.87 o 
   8   0   8        1.81       63.36     60.76 o 
  -5   1   8       11.95       50.88     70.54 o 
  -4   1   8      459.67      457.17    117.28 o 
  -3   1   8     3086.85     3174.97    172.78 o 
  -2   1   8     1026.61     1124.07     80.56 o 
  -1   1   8      411.10      460.48     63.67 o 
   0   1   8     2005.49     2021.13     92.14 o 
   1   1   8    16701.08    16962.14    284.10 o 
   2   1   8     9848.04     9977.02    165.46 o 
   3   1   8     8561.09     8425.08    345.45 o 
   4   1   8    35361.96    34998.18    550.60 o 
   5   1   8     4488.15     4621.70    200.69 o 
   6   1   8    21090.75    20649.96   1027.90 o 
   7   1   8    14739.28    15498.70    733.05 o 
   8   1   8       27.08       33.49     38.16 o 
   9   1   8     7724.57     7571.72    936.34 o 
  -5   2   8       62.35       70.13     54.42 o 
  -4   2   8    12800.37    12256.17    640.90 o 
  -3   2   8     7746.70     7797.26    305.41 o 
  -2   2   8     1219.37     1184.08     87.58 o 
  -1   2   8     6937.72     6869.02    188.92 o 
   0   2   8     9603.36     9479.32    436.93 o 
   1   2   8      108.61      123.73     40.13 o 
   2   2   8     2676.84     2818.25    257.84 o 
   3   2   8       15.57       72.16     64.84 o 
   4   2   8      787.41      946.55    178.54 o 
   5   2   8     2164.97     2188.81    223.89 o 
   6   2   8       11.98       39.98     33.88 o 
   7   2   8     6739.37     6507.12    524.38 o 
   8   2   8     2914.72     2703.03    166.46 o 
   9   2   8      743.64      660.34    165.84 o 
  -5   3   8      317.40      200.28    184.39 o 
  -4   3   8    11958.64    12167.77    735.44 o 
  -3   3   8    12672.39    12824.75    367.77 o 
  -2   3   8      330.05      371.04     68.91 o 
  -1   3   8     5906.96     6178.05    184.84 o 
   0   3   8     6249.64     6578.59    192.13 o 
   1   3   8     3770.10     3830.52    129.29 o 
   2   3   8    14635.65    15261.14    555.37 o 
   3   3   8     2812.60     2558.89    195.88 o 
   4   3   8     9010.29     9099.04    565.81 o 
   5   3   8     2355.70     2462.24    630.23 o 
   6   3   8     1738.52     1788.76    104.86 o 
   7   3   8     1869.29     1670.03    213.16 o 
   8   3   8      200.00      197.82    116.97 o 
   9   3   8      326.13      214.78    165.78 o 
  -4   4   8       79.07      108.22     68.08 o 
  -3   4   8     5635.38     5864.64    294.32 o 
  -2   4   8     7313.73     7336.29    304.32 o 
  -1   4   8       72.91       93.74     47.76 o 
   0   4   8     5994.34     5920.88    341.79 o 
   1   4   8     3723.03     3885.92    123.11 o 
   2   4   8    13399.45    13253.34    341.59 o 
   3   4   8     8084.71     7680.11    306.92 o 
   4   4   8      517.53      425.92    119.55 o 
   5   4   8     3972.57     3731.29    264.66 o 
   6   4   8     2448.87     2372.37    172.43 o 
   7   4   8     5458.52     5401.89    226.22 o 
   8   4   8       60.26       70.43     47.90 o 
   9   4   8     4769.97     5595.65    622.96 o 
  -4   5   8     5037.38     4792.33    501.84 o 
  -3   5   8      169.04      188.67     93.48 o 
  -2   5   8     4252.40     4126.92    220.64 o 
  -1   5   8     5139.03     5184.60    227.08 o 
   0   5   8      142.09      165.60     69.39 o 
   1   5   8     3240.01     3247.20    140.45 o 
   2   5   8     1832.53     1844.88     99.90 o 
   3   5   8     2888.10     2960.19    236.23 o 
   4   5   8     2609.63     2443.05    278.69 o 
   5   5   8     1083.23     1113.76    197.79 o 
   6   5   8      223.29      185.59     99.77 o 
   7   5   8       90.91       71.52     47.74 o 
   8   5   8        4.38       31.88     51.57 o 
   9   5   8       22.42       61.68    125.11 o 
  -3   6   8     3607.15     3734.26    341.84 o 
  -2   6   8     2292.09     1916.63    421.91 o 
  -1   6   8    16902.89    16391.18    704.98 o 
   0   6   8     1819.25     1888.20    134.24 o 
   1   6   8    19826.98    19823.77    483.18 o 
   2   6   8    25658.89    27117.00    580.22 o 
   3   6   8      192.19      252.33     51.87 o 
   4   6   8    28370.32    27482.15    786.27 o 
   5   6   8    16342.14    15754.36    523.95 o 
   6   6   8      397.79      332.70     90.07 o 
   7   6   8    11997.44    12618.81    736.70 o 
   8   6   8     3030.64     3314.39    375.04 o 
   9   6   8        5.37       11.05    105.04 o 
  -3   7   8        6.40       61.87     80.39 o 
  -2   7   8      265.84      316.32    149.11 o 
  -1   7   8     6972.34     6779.19    463.27 o 
   0   7   8      652.42      712.91    139.57 o 
   1   7   8     5920.45     5907.16    181.18 o 
   2   7   8    17013.24    18172.91    325.55 o 
   3   7   8     1360.45     1384.89     64.37 o 
   4   7   8     8688.72     8545.39    306.27 o 
   5   7   8    24316.82    24873.01    848.96 o 
   6   7   8      864.84      851.89    122.11 o 
   7   7   8    18358.81    19767.13   1426.87 o 
   8   7   8    19884.21    20672.80   1039.91 o 
  -2   8   8     2419.60     2841.32    451.49 o 
  -1   8   8      719.55      745.80    153.78 o 
   0   8   8      518.13      495.47    122.39 o 
   1   8   8     6151.56     6696.85    440.64 o 
   2   8   8     2921.10     3013.56    144.04 o 
   3   8   8      677.47      683.42     73.86 o 
   4   8   8     8187.23     8166.14    317.13 o 
   5   8   8     6737.89     6444.92    439.70 o 
   6   8   8      165.01      163.47    179.84 o 
   7   8   8    14882.31    16541.55   1090.96 o 
   8   8   8    13078.85    13262.78   1108.82 o 
  -1   9   8     1074.08      933.57    180.91 o 
   0   9   8    19082.46    18921.64   1134.65 o 
   1   9   8     4787.55     5159.58    478.97 o 
   2   9   8     1183.41     1298.80    260.67 o 
   3   9   8    11105.76    11012.99    394.97 o 
   4   9   8     2394.89     2438.72    247.69 o 
   5   9   8      424.54      288.29    192.02 o 
   6   9   8     3906.45     4187.45    374.52 o 
   7   9   8      666.70      596.85    173.90 o 
   8   9   8      407.01      314.19    133.35 o 
   0  10   8    22617.69    23647.51   1750.18 o 
   1  10   8    10957.73    10349.42    733.10 o 
   2  10   8     5167.01     4695.09    556.00 o 
   3  10   8    19592.32    22973.79   1312.93 o 
   4  10   8     5947.47     5685.14    377.17 o 
   5  10   8     5469.98     4963.37    392.91 o 
   6  10   8    12243.03    12129.45    601.01 o 
   7  10   8     2402.40     2056.47    328.58 o 
   1  11   8     5360.25     5028.09    507.63 o 
   2  11   8       26.46       55.64     71.46 o 
   6  11   8    12586.33    11360.20    870.55 o 
  -1  -9   9     1037.36     1020.00    432.07 o 
   0  -9   9     3260.83     3170.12    351.10 o 
   1  -9   9        6.69       17.84     70.78 o 
   2  -9   9     2188.67     2056.82    279.34 o 
  -3  -8   9     3616.25     3229.52    352.81 o 
  -2  -8   9       12.02      109.54    188.82 o 
  -1  -8   9      577.12      653.78    227.72 o 
   0  -8   9       48.20       38.73     86.72 o 
   1  -8   9     1551.85     1668.34    250.07 o 
   2  -8   9      715.15      760.86    148.45 o 
   3  -8   9       13.24       47.39    110.71 o 
  -3  -7   9     1458.01     1551.28    230.62 o 
  -2  -7   9     4460.20     4032.67    271.08 o 
  -1  -7   9     1750.55     1731.26    385.29 o 
   0  -7   9     2249.27     2281.72    379.33 o 
   1  -7   9        0.88       17.12     80.80 o 
   2  -7   9     3052.67     3084.23    231.39 o 
   3  -7   9      618.57      762.52    205.81 o 
   4  -7   9     1360.73     1467.06    222.28 o 
  -4  -6   9     6312.99     6131.21    485.49 o 
  -3  -6   9     2412.73     2454.79    351.66 o 
  -2  -6   9      213.04      191.75    139.59 o 
  -1  -6   9     2612.19     2826.72    363.39 o 
   1  -6   9      282.33      297.54    208.42 o 
   2  -6   9      482.73      509.37    107.06 o 
   3  -6   9      400.08      375.57    297.20 o 
   4  -6   9      709.11      778.49    199.25 o 
   5  -6   9      491.71      368.26    347.88 o 
  -4  -5   9     3712.37     3452.89    237.87 o 
  -3  -5   9    18778.73    18583.88    861.41 o 
  -2  -5   9      302.70      305.07    162.98 o 
  -1  -5   9    12739.94    12556.39    494.68 o 
   0  -5   9    13871.44    14905.19   1002.31 o 
   1  -5   9      326.82      339.76     77.84 o 
   2  -5   9     8608.39     8640.51    343.99 o 
   3  -5   9     9767.43     9570.76    325.31 o 
   4  -5   9      108.12      183.30    237.98 o 
   5  -5   9     3915.20     4111.42    392.61 o 
   6  -5   9     2238.92     2237.76    280.05 o 
  -5  -4   9     1305.25     1154.87    259.81 o 
  -4  -4   9     3163.39     3118.69    220.31 o 
  -3  -4   9    15957.76    15605.87    805.91 o 
  -2  -4   9     6655.58     6527.31    311.52 o 
  -1  -4   9    13195.91    12508.67    444.07 o 
   0  -4   9    39358.40    41361.94   1840.83 o 
   1  -4   9     4777.37     4530.31    227.62 o 
   2  -4   9    23404.96    24086.26    717.00 o 
   3  -4   9    37034.81    37012.30   1392.11 o 
   4  -4   9     2205.31     2193.12    202.07 o 
   5  -4   9    18718.44    15827.95   1674.92 o 
   6  -4   9    16625.86    18425.65    646.01 o 
   7  -4   9       64.72       74.22     79.58 o 
  -5  -3   9     2126.57     1778.34    395.92 o 
  -4  -3   9      920.23      722.80    384.86 o 
  -3  -3   9     2439.67     2247.77    196.91 o 
  -2  -3   9       88.34      156.16     74.89 o 
  -1  -3   9     3178.44     3301.22    163.57 o 
   0  -3   9    16446.75    16836.07    406.33 o 
   1  -3   9     2073.44     2065.43    141.43 o 
   2  -3   9    16449.80    16674.00    411.35 o 
   3  -3   9    35118.88    36979.77    738.53 o 
   4  -3   9      383.17      406.66     94.56 o 
   5  -3   9    19523.60    18331.48   1270.32 o 
   6  -3   9    22306.69    23094.91    957.95 o 
   7  -3   9       80.26       70.01    140.08 o 
  -5  -2   9    10878.77    10165.67    617.24 o 
  -4  -2   9    17185.34    16608.79    727.47 o 
  -3  -2   9      491.85      570.50    246.71 o 
  -2  -2   9     8905.09     9073.49    347.83 o 
  -1  -2   9     7583.60     7445.88    240.72 o 
   0  -2   9      422.15      414.92     63.09 o 
   1  -2   9      368.07      381.40     76.45 o 
   2  -2   9     6408.90     6412.73    206.92 o 
   3  -2   9     4171.72     4337.28    164.27 o 
   4  -2   9      644.29      687.11    123.14 o 
   5  -2   9     5545.01     5469.62    336.77 o 
   6  -2   9     9015.39     9572.48    540.16 o 
   7  -2   9     1005.48     1025.89    164.21 o 
  -5  -1   9    14948.89    14976.42    833.02 o 
  -4  -1   9    16190.80    16437.76    724.98 o 
  -3  -1   9     1285.28     1195.91    213.83 o 
  -2  -1   9    39634.77    40024.26    888.10 o 
  -1  -1   9     8727.60     9111.83    381.78 o 
   0  -1   9     4375.52     4264.63    146.34 o 
   1  -1   9    15281.44    15999.23    882.43 o 
   2  -1   9     1388.41     1496.72    121.87 o 
   3  -1   9      225.40      270.10     86.61 o 
   4  -1   9    10799.63    10972.87    280.97 o 
   5  -1   9     4544.08     4545.46    195.14 o 
   6  -1   9       54.34      132.42     97.56 o 
   7  -1   9     1809.69     1659.81    208.43 o 
   8  -1   9       35.98       62.13     42.93 o 
  -5   0   9     3507.12     3547.31    324.06 o 
  -4   0   9    10149.51    10793.09    525.74 o 
  -3   0   9      733.76      833.89    227.14 o 
  -2   0   9    12147.79    12399.20    443.19 o 
  -1   0   9    28628.97    28581.49    513.20 o 
   0   0   9       17.63       48.35     28.10 o 
   1   0   9    23614.36    23757.33    434.29 o 
   2   0   9    15741.10    15600.13    305.84 o 
   3   0   9     6996.44     7068.42    235.71 o 
   4   0   9    21082.39    20578.42    720.01 o 
   5   0   9     3640.18     3504.02    359.65 o 
   6   0   9     5735.83     5377.10    555.72 o 
   7   0   9     1223.92     1259.51    321.40 o 
   8   0   9     1060.29      927.69    132.41 o 
  -4   1   9      329.94      265.68    154.55 o 
  -3   1   9      192.49      197.71     73.38 o 
  -2   1   9      362.52      316.15     94.18 o 
  -1   1   9     2466.36     2464.15    113.46 o 
   0   1   9     1602.14     1624.16    120.67 o 
   1   1   9     3221.62     3181.28    145.58 o 
   2   1   9     6129.01     6157.60    192.78 o 
   3   1   9      119.11      146.57     91.61 o 
   4   1   9     8580.25     8732.61    565.82 o 
   5   1   9     3585.73     3632.85     93.50 o 
   6   1   9      240.98      251.10     54.64 o 
   7   1   9     5009.39     4654.37    286.74 o 
   8   1   9        2.49       62.02    123.04 o 
  -4   2   9     1132.46     1032.18    136.42 o 
  -3   2   9       36.17       49.46     45.85 o 
  -2   2   9     3903.26     3968.17    170.05 o 
  -1   2   9      247.75      258.45     45.80 o 
   0   2   9     8615.82     8715.26    229.32 o 
   1   2   9     8408.66     8147.23    202.82 o 
   2   2   9     6214.23     5860.30    283.32 o 
   3   2   9    12016.04    11403.67    428.99 o 
   4   2   9      712.98      702.25    229.57 o 
   5   2   9     4302.53     4669.39    403.14 o 
   6   2   9     3604.62     3577.23    457.09 o 
   7   2   9       57.60       60.28     29.97 o 
   8   2   9     1156.27     1161.70    222.46 o 
  -4   3   9     1070.74     1084.87    156.22 o 
  -3   3   9       56.73      119.52     66.06 o 
  -2   3   9      158.24      202.05     68.17 o 
  -1   3   9     2120.73     2260.79    159.49 o 
   0   3   9      768.23      746.17     74.28 o 
   1   3   9     8763.56     8519.23    205.64 o 
   2   3   9     6447.58     6074.70    314.60 o 
   3   3   9     8928.52     9473.59    386.11 o 
   4   3   9    16315.33    15971.29    588.42 o 
   5   3   9        3.19      132.07    140.51 o 
   6   3   9    14488.84    15025.23    985.46 o 
   7   3   9     6558.33     6536.39    416.85 o 
   8   3   9     1141.22     1266.63    517.18 o 
  -4   4   9     2789.43     2537.44    401.27 o 
  -3   4   9        1.99       30.55    156.72 o 
  -2   4   9     1243.50     1101.75    151.76 o 
  -1   4   9     4063.04     3990.99    163.73 o 
   0   4   9      251.65      258.46     70.23 o 
   1   4   9     2104.05     2087.98     76.73 o 
   2   4   9      120.34      146.60     80.66 o 
   3   4   9     6121.67     6707.72    319.75 o 
   4   4   9    13356.22    13706.95    512.59 o 
   5   4   9     1447.76     1594.22    749.76 o 
   6   4   9    17426.47    19158.02   1228.77 o 
   7   4   9    10768.46     9800.33    832.42 o 
   8   4   9      841.98      943.62    719.86 o 
  -3   5   9     4919.18     5373.66    391.32 o 
  -2   5   9     3012.58     2902.80    204.50 o 
  -1   5   9    16563.16    16593.16    575.53 o 
   0   5   9     6244.94     6078.00    355.98 o 
   1   5   9     8363.43     8126.69    399.84 o 
   2   5   9    11053.37    11100.40    253.23 o 
   3   5   9      208.88      247.16    101.04 o 
   4   5   9     1966.32     2129.42    191.66 o 
   5   5   9      321.61      336.67    251.66 o 
   6   5   9     4843.24     4510.04    416.54 o 
   7   5   9     1516.92     1500.15    542.15 o 
   8   5   9      470.58      478.72    569.37 o 
  -3   6   9     6742.53     6568.46    592.98 o 
  -2   6   9     3976.05     4023.46    319.38 o 
  -1   6   9    29421.18    30043.90    443.84 o 
   0   6   9     9203.63     9565.23    284.23 o 
   1   6   9     7889.37     8024.42    247.49 o 
   2   6   9    47593.58    52085.86    707.75 o 
   3   6   9     6703.09     6801.93    364.59 o 
   4   6   9    11532.91    12019.78    516.92 o 
   5   6   9    21296.39    20437.27   1227.03 o 
   6   6   9     1108.40     1268.66    662.30 o 
   7   6   9     1719.61     1766.74    693.00 o 
   8   6   9     8642.63     9139.02    727.92 o 
  -2   7   9      658.16      607.16    137.31 o 
  -1   7   9     9454.11     9066.57    599.83 o 
   0   7   9     8917.68     7726.59    570.73 o 
   1   7   9     3690.40     3970.38    283.59 o 
   2   7   9    30431.01    31638.90    843.66 o 
   3   7   9    10091.88    10561.04    422.52 o 
   4   7   9    12470.91    13356.60    505.02 o 
   5   7   9    29406.92    29941.95   1554.16 o 
   6   7   9     1358.02     1482.99    779.52 o 
   7   7   9    15114.38    15525.24   1065.31 o 
   8   7   9    11143.65    11064.96    994.15 o 
  -1   8   9     2180.98     2127.91    354.71 o 
   0   8   9       34.76       71.55    106.04 o 
   1   8   9     1452.65     1334.73    212.26 o 
   2   8   9     5601.99     5761.18    258.78 o 
   3   8   9     2830.96     2889.00    164.29 o 
   4   8   9     1654.48     1763.44    164.29 o 
   5   8   9    18746.11    21525.36   1489.72 o 
   6   8   9     2190.66     2244.81    473.17 o 
   7   8   9     6209.18     6426.19    508.56 o 
   8   8   9    10618.10    10607.23    941.63 o 
   0   9   9     4648.71     4711.14    458.11 o 
   1   9   9     1826.45     1635.54    188.58 o 
   3   9   9      439.52      454.62    284.59 o 
   4   9   9        3.63       34.71     61.06 o 
   5   9   9       62.35       88.47    163.09 o 
   6   9   9      866.71      767.73    548.13 o 
   7   9   9       84.05       54.01    153.59 o 
   5  10   9     1354.17     1207.97    157.53 o 
   6  10   9     2256.65     1989.14    318.35 o 
  -1  -8  10    10181.84     9823.21   1021.59 o 
   0  -8  10      454.77      315.34    163.20 o 
   1  -8  10     8472.17     8536.52    567.99 o 
   2  -8  10    13155.30    13006.28    751.05 o 
  -2  -7  10     3185.82     3019.10    520.31 o 
  -1  -7  10     4564.58     4495.24    493.51 o 
   0  -7  10      391.08      367.61    185.36 o 
   1  -7  10     7099.31     7519.15    380.25 o 
   2  -7  10    10619.30    10762.99    448.08 o 
   3  -7  10      100.08      142.74    112.75 o 
  -3  -6  10     7741.65     7428.08    477.66 o 
  -2  -6  10     2611.10     2778.43    234.88 o 
  -1  -6  10        0.33      104.89    208.30 o 
   0  -6  10     1690.20     1585.80    284.37 o 
   1  -6  10     1617.29     1690.23    171.56 o 
   2  -6  10     4985.04     4930.81    314.85 o 
   3  -6  10       53.60       85.98    132.12 o 
   4  -6  10     5833.61     5868.41    423.34 o 
  -3  -5  10    16148.47    15268.14    849.96 o 
  -2  -5  10     6918.18     6951.54    393.83 o 
  -1  -5  10     3901.60     3674.99    428.36 o 
   0  -5  10    18251.04    18772.58   1371.63 o 
   1  -5  10     5008.25     4857.39    438.06 o 
   2  -5  10     4537.78     4307.44    246.99 o 
   3  -5  10     4641.32     4730.77    332.16 o 
   4  -5  10     2157.96     2204.54    206.18 o 
   5  -5  10       39.48      114.15    123.35 o 
  -4  -4  10      326.18      218.72    199.20 o 
  -3  -4  10    28286.09    27381.81    782.30 o 
  -2  -4  10    14593.78    13856.91    630.57 o 
  -1  -4  10     2020.16     1977.52    189.49 o 
   0  -4  10    32621.77    25224.11   1011.74 o 
   1  -4  10    11816.33    12025.40    508.46 o 
   2  -4  10     5952.56     6154.57    224.79 o 
   3  -4  10    25723.13    25408.06    699.26 o 
   4  -4  10     1092.60      970.12    115.05 o 
   5  -4  10     4614.87     4688.38    389.09 o 
   6  -4  10     7189.38     7629.37    503.18 o 
  -4  -3  10      448.95      403.44    223.32 o 
  -3  -3  10     5726.56     5403.30    326.40 o 
  -2  -3  10     4710.89     4484.80    303.81 o 
  -1  -3  10     2259.56     2167.97    142.58 o 
   0  -3  10    12479.65    12304.55    598.29 o 
   1  -3  10     6102.39     6806.31    651.85 o 
   2  -3  10     3132.89     3257.23    212.37 o 
   3  -3  10    20596.26    21055.85    541.09 o 
   4  -3  10     8691.23     8631.36    314.28 o 
   5  -3  10     6697.06     6803.70    419.69 o 
   6  -3  10    18137.71    19017.92    673.23 o 
   7  -3  10     1324.47     1427.37    259.49 o 
  -4  -2  10      594.90      528.43    293.57 o 
  -3  -2  10       61.02       78.24     92.82 o 
  -2  -2  10      175.59      114.53    108.95 o 
  -1  -2  10      280.11      277.60     68.35 o 
   0  -2  10      901.89      981.57     77.19 o 
   1  -2  10     2554.81     2698.19    258.05 o 
   2  -2  10     1635.86     1598.13    147.76 o 
   3  -2  10     4413.71     4410.69    193.17 o 
   4  -2  10     6663.22     6737.38    475.60 o 
   5  -2  10        0.50       39.30     43.45 o 
   6  -2  10     5876.91     6660.68    385.57 o 
   7  -2  10     1888.37     1868.43    281.25 o 
  -4  -1  10     5772.95     5748.34    390.56 o 
  -3  -1  10      603.64      514.06    217.57 o 
  -2  -1  10     8024.07     8206.24    441.44 o 
  -1  -1  10     2306.99     2167.43    195.49 o 
   0  -1  10     1919.28     1974.64    161.47 o 
   1  -1  10       66.02       77.24     36.44 o 
   2  -1  10      159.40      164.25     73.80 o 
   3  -1  10     4070.13     3993.60    163.50 o 
   4  -1  10      128.52      193.33     70.73 o 
   5  -1  10     3102.83     3220.08    262.74 o 
   6  -1  10     1203.19     1168.08    160.93 o 
   7  -1  10     3515.23     3876.41    543.98 o 
  -4   0  10     4343.97     4149.13    348.60 o 
  -3   0  10     2142.08     2106.22    163.84 o 
  -2   0  10     3639.81     3515.53    267.37 o 
  -1   0  10     1286.21     1236.69     94.16 o 
   0   0  10      178.25      199.31     50.55 o 
   1   0  10      136.90      216.46     68.11 o 
   2   0  10     2903.32     2894.99    111.33 o 
   3   0  10     2149.71     2172.23     85.93 o 
   4   0  10     1672.13     1618.10    124.01 o 
   5   0  10     3560.24     3665.60    191.90 o 
   6   0  10     5073.59     5005.42    472.67 o 
   7   0  10      348.75      449.66    291.88 o 
   8   0  10    12087.88    12335.62   1436.02 o 
  -4   1  10      148.06       81.20     81.82 o 
  -3   1  10     5360.56     5236.32    357.23 o 
  -2   1  10     5316.29     5503.49    336.51 o 
  -1   1  10      616.97      644.80     95.63 o 
   0   1  10     2603.47     2711.86    170.39 o 
   1   1  10     1892.78     1895.85     86.64 o 
   2   1  10        3.97       47.68     30.52 o 
   3   1  10      412.56      493.79    181.52 o 
   4   1  10      139.13      169.31    119.72 o 
   5   1  10      769.75      752.36    242.82 o 
   6   1  10     1690.48     1433.11    172.85 o 
   7   1  10       73.06      172.15    216.13 o 
   8   1  10     4585.43     5903.40    643.22 o 
  -3   2  10     8223.34     7892.75    336.96 o 
  -2   2  10    22632.13    23275.44   1091.92 o 
  -1   2  10     1541.16     1492.97    128.33 o 
   0   2  10    16612.54    16458.57    429.72 o 
   1   2  10    16488.95    16691.69    452.48 o 
   2   2  10     1177.84     1195.02    178.23 o 
   3   2  10    11285.84    10695.08    614.21 o 
   4   2  10    20847.93    20566.62   1110.95 o 
   5   2  10     1143.60     1185.09    333.18 o 
   6   2  10     8680.00     9597.95    856.08 o 
   7   2  10     4022.74     4450.51    481.99 o 
   8   2  10      731.97      690.01    769.98 o 
  -3   3  10      240.32      149.20    154.78 o 
  -2   3  10    13153.00    12587.89    911.76 o 
  -1   3  10     4518.24     4528.29    173.28 o 
   0   3  10     4700.22     4619.31    175.08 o 
   1   3  10    35771.37    35424.34    807.85 o 
   2   3  10     3563.02     3480.74    279.37 o 
   3   3  10    23104.63    21783.72   1335.05 o 
   4   3  10    37356.24    39611.17   1941.81 o 
   5   3  10      209.00      168.12    155.02 o 
   6   3  10    19322.10    19915.00   1294.19 o 
   7   3  10    16018.40    18508.44   1270.61 o 
   8   3  10      602.22      515.78    403.19 o 
  -3   4  10     4598.46     4350.45    415.75 o 
  -2   4  10     1925.76     1927.90    173.32 o 
  -1   4  10       29.91       48.90     41.02 o 
   0   4  10     8331.35     8332.06    242.66 o 
   1   4  10    12459.55    12213.86    459.11 o 
   2   4  10     1880.62     1599.19    245.39 o 
   3   4  10    13080.75    13511.12    979.06 o 
   4   4  10    23759.08    22247.07   1321.17 o 
   5   4  10     3657.45     3907.90    428.93 o 
   6   4  10    13512.82    13102.89   1092.46 o 
   7   4  10    22772.83    23794.77   1564.96 o 
   8   4  10      943.93      939.57    731.23 o 
  -2   5  10      699.73      895.19    261.99 o 
  -1   5  10     8551.77     8514.61    393.62 o 
   0   5  10     1796.05     1725.36    116.52 o 
   1   5  10       21.06       31.43     25.23 o 
   2   5  10     1690.45     1711.16     83.24 o 
   3   5  10     1784.40     1722.07    241.42 o 
   4   5  10     4182.98     4131.34    417.60 o 
   5   5  10      216.09      299.05    268.28 o 
   6   5  10     3248.16     3494.46    433.69 o 
   7   5  10     5112.33     5563.58    553.45 o 
   8   5  10       48.15       -6.74     99.42 o 
  -2   6  10       14.00       82.98     82.58 o 
  -1   6  10    17534.91    19245.44    771.18 o 
   0   6  10    13066.52     8587.63    619.90 o 
   1   6  10     2216.94     2223.73    154.78 o 
   2   6  10    13433.11    13745.89    482.35 o 
   3   6  10     5247.60     5421.79    280.06 o 
   4   6  10     1229.59     1113.50    156.32 o 
   5   6  10     3480.17     3192.32    358.44 o 
   6   6  10     1875.16     1836.41    806.85 o 
   7   6  10      964.85     1091.99    223.38 o 
   8   6  10      550.87      386.85    525.72 o 
  -1   7  10     8087.21     8955.64    728.38 o 
   0   7  10     8840.05     8760.31    447.88 o 
   1   7  10      465.36      433.87    275.55 o 
   2   7  10    13341.08    14439.11   1007.54 o 
   3   7  10     2816.48     3035.53    291.16 o 
   4   7  10     2446.43     2343.74    215.56 o 
   5   7  10     9207.28     9569.50    784.96 o 
   6   7  10      371.79      335.63    306.72 o 
   7   7  10     2519.44     2579.59    404.21 o 
   2   8  10       77.37       73.51     85.45 o 
   3   8  10     5443.27     6289.97    469.72 o 
   4   8  10      530.76      455.07    320.24 o 
   5   8  10     3067.74     3311.51    357.36 o 
   6   8  10     5060.00     5247.05    436.96 o 
   7   8  10      175.97      157.18    288.83 o 
   4   9  10     3405.64     3713.47    282.65 o 
   5   9  10      714.64      599.86    509.97 o 
   6   9  10      339.26      266.83    291.91 o 
   1  -7  11     7487.25     7764.63    505.67 o 
  -1  -6  11     1345.21     1350.23    344.92 o 
   0  -6  11     2032.70     1319.31    309.47 o 
   1  -6  11     1427.96     1307.67    190.01 o 
   2  -6  11     9210.49     9510.44    578.02 o 
   3  -6  11     5127.81     5548.29    402.27 o 
  -2  -5  11     5684.43     5548.10    439.72 o 
  -1  -5  11      456.34      512.71    535.55 o 
   0  -5  11     9591.79     8778.60    620.24 o 
   1  -5  11      285.27      275.71     85.07 o 
   2  -5  11        0.10       71.80     85.21 o 
   3  -5  11       12.98       52.93     78.46 o 
   4  -5  11        5.30       63.24    110.88 o 
  -2  -4  11     9572.92     8882.30    568.14 o 
  -1  -4  11      263.41      219.72    222.82 o 
   0  -4  11     9472.21     8740.52    696.38 o 
   1  -4  11     1487.03     1732.42    393.84 o 
   2  -4  11     3770.50     3475.05    169.08 o 
   3  -4  11      173.25      207.33    137.38 o 
   4  -4  11      629.02      647.57    124.78 o 
   5  -4  11      990.71     1094.61    175.17 o 
  -3  -3  11      136.56      107.61    109.91 o 
  -2  -3  11     3470.81     3358.29    355.96 o 
  -1  -3  11     3031.81     3188.21    196.93 o 
   0  -3  11     2541.22     2265.43    188.60 o 
   1  -3  11     7565.97     7617.60    431.87 o 
   2  -3  11       11.28       24.16     29.37 o 
   3  -3  11     6707.34     7174.13    430.84 o 
   4  -3  11      328.83      396.69    102.42 o 
   5  -3  11     1473.36     1461.93    153.74 o 
   6  -3  11     1511.55     1863.50    393.02 o 
  -3  -2  11     4427.88     4099.92    318.21 o 
  -2  -2  11      100.62      118.91     91.29 o 
  -1  -2  11     5036.70     4966.27    382.16 o 
   0  -2  11     6097.29     6359.63    239.32 o 
   1  -2  11     1227.32     1136.25    124.67 o 
   2  -2  11     6832.09     6849.74    234.89 o 
   3  -2  11     1479.91     1510.64    169.53 o 
   4  -2  11      888.60      914.10    140.67 o 
   5  -2  11     1329.09     1279.78    160.02 o 
   6  -2  11      832.60      824.60    270.27 o 
  -3  -1  11     4600.03     4580.18    334.85 o 
  -2  -1  11     4397.47     4208.33    238.84 o 
  -1  -1  11     4964.67     4658.17    251.30 o 
   0  -1  11    11746.66    11175.96    339.15 o 
   1  -1  11      889.94      812.34    135.75 o 
   2  -1  11    18773.04    19224.91    470.55 o 
   3  -1  11    17800.91    17235.18    420.74 o 
   4  -1  11      737.62      769.30    103.91 o 
   5  -1  11    17999.87    19429.97   1877.94 o 
   6  -1  11     3017.88     2934.76    381.52 o 
   7  -1  11      831.47      866.65    857.67 o 
  -3   0  11     1967.95     1906.93    225.86 o 
  -2   0  11       66.07       70.71     75.06 o 
  -1   0  11     3003.62     2885.42    257.67 o 
   0   0  11     6547.39     6087.05    412.58 o 
   1   0  11       17.39       52.20     44.27 o 
   2   0  11     7700.40     7762.42    323.71 o 
   3   0  11    22209.25    21427.20    502.71 o 
   4   0  11      948.89      985.77    222.48 o 
   5   0  11    15685.61    16724.63   1282.51 o 
   6   0  11    24216.37    26045.77   1228.69 o 
   7   0  11      250.04      257.84    309.91 o 
  -3   1  11     1789.62     1718.14    293.01 o 
  -2   1  11     5272.88     5190.50    404.97 o 
  -1   1  11     1896.02     1753.03    157.37 o 
   0   1  11      199.54      273.23     64.18 o 
   1   1  11      943.49     1022.38    104.62 o 
   2   1  11     3554.86     3669.94    152.58 o 
   3   1  11     2077.57     2126.67    386.79 o 
   4   1  11       47.68       82.99    137.37 o 
   5   1  11    11090.31    13663.67   1295.61 o 
   6   1  11     7320.58     7825.87   1028.09 o 
   7   1  11      357.51      466.87    474.78 o 
  -2   2  11    23397.32    22679.41    680.91 o 
  -1   2  11    14385.84    14970.67   1601.78 o 
   0   2  11     1669.87     1634.62    122.59 o 
   1   2  11    29749.92    29992.93   1271.25 o 
   2   2  11     7511.50     7003.09    549.25 o 
   3   2  11     3785.71     3276.62    513.06 o 
   4   2  11    11642.05    11297.97    725.46 o 
   5   2  11     1116.26      931.31    515.94 o 
   6   2  11      171.47      240.05    209.68 o 
   7   2  11      435.75      467.68    318.90 o 
  -2   3  11    16719.19    16464.51    861.91 o 
  -1   3  11     9447.64     9395.55    435.40 o 
   0   3  11     3639.37     3284.76    176.35 o 
   1   3  11    23523.64    23175.71   1186.01 o 
   2   3  11     7796.36     7186.64    521.69 o 
   3   3  11     8072.14     7372.50    513.56 o 
   4   3  11    21812.53    25595.53   1360.69 o 
   5   3  11     2798.69     2885.41    371.46 o 
   6   3  11     7845.72     9373.46    766.13 o 
   7   3  11     7523.70     7746.12    965.01 o 
  -2   4  11     5239.46     4981.30    442.90 o 
  -1   4  11     5357.43     5010.82    260.70 o 
   0   4  11        1.39       19.17     38.69 o 
   1   4  11    11698.97    10889.16    570.81 o 
   2   4  11     8538.97     7640.37    529.14 o 
   3   4  11      279.82      327.34    129.83 o 
   4   4  11    18340.17    17527.50    994.43 o 
   5   4  11     5672.94     5776.62    588.53 o 
   6   4  11     3076.70     3441.48    378.60 o 
   7   4  11    13815.01    16636.36    955.60 o 
   0   5  11      200.35      177.56     99.08 o 
   1   5  11      116.62       94.69    104.32 o 
   2   5  11      185.84      136.29     89.74 o 
   3   5  11       14.82       24.40     62.79 o 
   4   5  11      145.71      214.75    170.25 o 
   5   5  11     2560.06     2683.19    359.57 o 
   6   5  11       14.73       34.39    123.63 o 
   7   5  11     3002.96     2748.27   1183.24 o 
   1   6  11      784.65      794.72    179.94 o 
   2   6  11     1669.77     1545.09    195.53 o 
   3   6  11     1277.65     1286.26    636.49 o 
   4   6  11     2460.48     2336.31    301.99 o 
   5   6  11       59.34       42.77    108.21 o 
   6   6  11     6174.91     5661.79    484.07 o 
   7   6  11      555.36      714.79    515.63 o 
   2   7  11       29.20       86.27     94.62 o 
   3   7  11       57.38       58.13     87.95 o 
   4   7  11     1662.58     1798.53    232.30 o 
   5   7  11     1075.35     1151.23    570.12 o 
   6   7  11      870.42      765.51    502.37 o 
   7   7  11     7335.31     6706.22    665.77 o 
   3   8  11      504.34      494.40    264.53 o 
   4   8  11      840.60      798.39    401.78 o 
   5   8  11      124.00      112.18     97.29 o 
   6   8  11      106.54      123.44    116.64 o 
   0  -5  12       28.25       59.97    189.26 o 
   1  -5  12     1662.97     1882.21    239.46 o 
   2  -5  12      471.84      507.91    106.38 o 
  -1  -4  12     1759.80     1411.75    185.45 o 
   0  -4  12     1298.60     1176.14    294.93 o 
   1  -4  12     3017.63     2782.82    374.62 o 
   2  -4  12     5582.38     5372.75    276.50 o 
   3  -4  12        2.00       17.10     82.01 o 
   4  -4  12    11507.38    11449.80   1026.80 o 
  -1  -3  12      472.51      374.06     82.76 o 
   0  -3  12      193.75       52.45    248.98 o 
   1  -3  12      246.37      236.74    148.78 o 
   2  -3  12     1782.53     1693.42    142.51 o 
   3  -3  12      114.27      138.40     87.96 o 
   4  -3  12     4662.66     4920.19    588.09 o 
   5  -3  12     5026.52     5012.80    571.81 o 
  -1  -2  12     6435.51     5835.33    393.55 o 
   0  -2  12    13770.97    12543.96   1638.88 o 
   1  -2  12     2079.91     2042.63    340.12 o 
   2  -2  12     2736.61     2810.90    198.62 o 
   3  -2  12     4038.65     4327.35    482.63 o 
   4  -2  12     1394.07     1415.95    272.37 o 
   5  -2  12      112.39      130.23    256.96 o 
  -2  -1  12     6307.53     6045.10    398.26 o 
  -1  -1  12     6841.75     6049.06    268.00 o 
   0  -1  12    29993.21    27129.83    566.49 o 
   1  -1  12     1713.66     1771.29    279.42 o 
   2  -1  12    11017.57    11275.98    532.40 o 
   3  -1  12    17652.38    18701.23   1212.47 o 
   4  -1  12      612.82      626.30    210.48 o 
   5  -1  12     5625.95     6276.40    545.81 o 
   6  -1  12    12754.28    13629.18   1171.42 o 
  -2   0  12     4182.60     4281.09    511.08 o 
  -1   0  12     1299.04     1130.53    135.42 o 
   0   0  12    20700.69    22364.27   1397.33 o 
   1   0  12    11227.13    11111.06    806.82 o 
   2   0  12    10051.24     9862.65    828.88 o 
   3   0  12    29238.32    29578.34   1036.10 o 
   4   0  12     4804.09     4712.64    493.81 o 
   5   0  12    13329.31    14896.98    865.44 o 
   6   0  12    18094.09    19964.70   1574.53 o 
  -1   1  12     1828.66     2256.89    426.25 o 
   0   1  12     2057.54     2043.24    302.74 o 
   1   1  12      101.30      129.03    146.54 o 
   2   1  12     1153.23     1307.63    280.07 o 
   3   1  12     8058.93     8104.06    722.41 o 
   4   1  12      407.76      560.42    200.22 o 
   5   1  12     2889.32     3695.82    456.02 o 
   6   1  12     9682.31    10283.74   1016.48 o 
  -1   2  12     6622.01     7051.11    682.50 o 
   0   2  12      669.25      692.80    188.71 o 
   1   2  12     2123.15     2333.01    306.62 o 
   2   2  12      192.25      291.90    287.77 o 
   3   2  12      113.21      140.33    151.46 o 
   4   2  12      305.40      358.81    149.77 o 
   5   2  12        0.95       53.26    148.87 o 
   6   2  12      464.04      574.00    581.43 o 
   7   2  12     1852.70     1811.63    387.25 o 
  -1   3  12     6768.82     6341.91    613.15 o 
   0   3  12       31.14       47.58     98.09 o 
   1   3  12    13426.13    13320.39    904.14 o 
   2   3  12     1999.22     2014.11    292.69 o 
   3   3  12     2870.66     2671.86    299.77 o 
   4   3  12     3267.88     3506.33    508.94 o 
   5   3  12      143.72      211.45    202.67 o 
   6   3  12     1442.68     1711.58    436.11 o 
   7   3  12      978.73      954.58    669.48 o 
   0   4  12     2586.68     2498.10    404.64 o 
   1   4  12      951.11      685.78    253.27 o 
   2   4  12     5788.77     4396.71    428.82 o 
   3   4  12       56.35      105.48    135.11 o 
   4   4  12      506.72      398.70    402.90 o 
   5   4  12      190.13      211.30    120.24 o 
   6   4  12     1012.66     1128.08    688.94 o 
   1   5  12     3615.56     2983.26    274.37 o 
   2   5  12       27.98       21.73     59.02 o 
   3   5  12     7812.26     6849.14    558.40 o 
   4   5  12     1754.99     1796.93    873.28 o 
   5   5  12      537.19      596.05    331.66 o 
   6   5  12     1786.36     1884.97    642.54 o 
   2   6  12      323.53      319.18    227.94 o 
   3   6  12    10429.12     9695.95    578.37 o 
   4   6  12    13970.90    13778.49    819.74 o 
   5   6  12      174.11      184.43    174.09 o 
   6   6  12     8448.86     7117.11    722.89 o 
   3   7  12     3478.54     3402.23    569.45 o 
   4   7  12    11433.48    12391.70   1010.12 o 
   5   7  12     1430.21     1478.39    763.44 o 
   2  -3  13     4581.64     4857.07    583.21 o 
   1  -2  13     2023.16     1930.43    378.22 o 
   2  -2  13      355.92      314.85    569.30 o 
   3  -2  13      252.91      198.18    136.68 o 
   4  -2  13     1281.24     1344.92    346.59 o 
   0  -1  13    11714.12    12853.43   1124.20 o 
   1  -1  13     8739.92     8096.05    768.69 o 
   2  -1  13     2079.90     1823.92    362.34 o 
   3  -1  13    12489.05    12476.94   1080.24 o 
   4  -1  13     1683.19     1654.68    358.22 o 
   0   0  13    10704.63    11498.86   1008.25 o 
   1   0  13     5388.70     5251.02    566.53 o 
   2   0  13       29.98       67.31    138.54 o 
   3   0  13     8957.05     8359.80    625.32 o 
   4   0  13     2621.35     2354.28    440.31 o 
   5   0  13     1466.15     1502.97    409.24 o 
   0   1  13       36.93      373.97    168.55 o 
   1   1  13     3973.72     3998.78    480.39 o 
   2   1  13      226.59      346.76    177.38 o 
   3   1  13      566.40      494.17    177.69 o 
   4   1  13     3383.94     3238.28    514.90 o 
   5   1  13       17.49       31.86    119.00 o 
   1   2  13       16.42       29.02    115.32 o 
   2   2  13     3862.47     3912.89    411.39 o 
   3   2  13     2248.19     2055.19    365.85 o 
   4   2  13      130.14      268.42    140.12 o 
   5   2  13     7018.48     7482.83    839.93 o 
   1   3  13     2093.83     1798.72    344.42 o 
   2   3  13      995.75      947.44    206.63 o 
   3   3  13     5850.73     5380.57    555.97 o 
   4   3  13       12.35       57.56    146.09 o 
   5   3  13     7054.35     7527.43    734.67 o 
   1   4  13      222.62      238.76    124.82 o 
   2   4  13      957.85      847.23    181.69 o 
   3   4  13      481.11      249.53    246.41 o 
   4   4  13      609.50      369.26    358.73 o 
   5   4  13     6428.45     5885.88    619.44 o 
   2   5  13      197.79      298.24    143.24 o 
   3   5  13     2097.21     1706.10    345.97 o 
   4   5  13     4551.44     4161.76    504.04 o 
                                                 
